# Supplementary material for: Mutation Rate, Spectrum, Topology, and Context-Dependency in the DNA Mismatch Repair-Deficient Pseudomonas fluorescens ATCC948
Source: Genome Biol Evol. 2014 Dec 23;7(1):262–71. doi: 10.1093/gbe/evu284 (PMC4316635; doi:10.1093/gbe/evu284)
Supplement: Supplementary Data [file supp_evu284_Supplemental_tables.xlsx]

## Sheet: S1
MA Line					Substitutions								Indels					Sites (× 106)		Gen.		Base-sub Rate (× 10-8) /site/gen.		Indel Rate (× 10-8) /events /gen.
	Coverage	AT sites	GC sites	Mapped sites homozygosity in % (SE)	Transitions			Transversions					Ins.	Del.		Ts/Tv
					AT>GC	GC>AT		AT>TA	GC>TA	AT>CG	GC>CG
1	131.342	2225858	3438473	99.54(8.48E-06)	284	385		4	2	5	4		43	6		44.6		5.66433		5239.79		2.30459		0.165095
2	123.783	2160855	3349999	99.52(8.71E-06)	184	223		1	3	1	1		29	4		67.8333		5.51085		5239.79		1.43027		0.114283
4	74.2447	2227058	3439267	99.52(8.40E-06)	249	339		2	3	1	3		56	2		65.3333		5.66632		5239.79		2.01076		0.19535
7	75.4351	2228847	3441946	99.53(8.35E-06)	290	277		3	6	6	2		29	0		33.3529		5.67079		5239.79		1.96542		0.0975979
17	59.0159	2217237	3430087	99.52(8.36E-06)	718	178		6	4	13	4		84	14		33.1852		5.64732		5239.79		3.11922		0.331184
20	69.1195	2224880	3437037	99.56(8.36E-06)	207	190		1	3	1	1		18	3		66.1667		5.66192		5239.79		1.3584		0.0707852
23	57.3748	2204173	3410078	99.55(8.37E-06)	370	452		0	1	3	5		62	7		91.3333		5.61425		5239.79		2.82485		0.234554
24	59.0724	2222594	3434189	99.54(8.38E-06)	335	323		1	1	2	2		45	5		109.667		5.65678		5239.79		2.24019		0.168689
27	52.0426	2203537	3401586	99.54(8.47E-06)	251	277		1	3	0	5		35	3		58.6667		5.60512		5239.79		1.82842		0.129385
29	64.7868	2225453	3437712	99.54(8.36E-06)	395	365		1	2	1	4		49	4		95		5.66317		5239.79		2.58814		0.178609
30	80.7063	2227471	3440256	99.56(8.32E-06)	170	183		3	0	0	2		23	3		70.6		5.66773		5239.79		1.20548		0.0875489
32	98.3616	2221593	3433754	99.53(8.46E-06)	361	321		1	1	0	9		45	4		62		5.65535		5239.79		2.33862		0.165357
33	85.8181	2215894	3427484	99.52(8.49E-06)	223	242		2	4	3	2		37	1		42.2727		5.64338		5239.79		1.60973		0.128508
34	64.6926	2221043	3428017	99.53(8.31E-06)	731	1385		10	136	2	9		47	4		13.4777		5.64906		5239.79		7.67909		0.172298
35	77.4154	2229561	3442476	99.53(8.26E-06)	329	424		1	4	1	2		44	7		94.125		5.67204		5239.79		2.56054		0.1716
36	60.7835	2205116	3415268	99.51(8.38E-06)	332	355		4	4	2	4		58	6		49.0714		5.62038		5239.79		2.38034		0.21732
38	45.7872	2216602	3426343	99.55(8.46E-06)	564	466		1	26	3	4		60	12		30.2941		5.64295		5239.79		3.59851		0.243508
42	64.2144	2223335	3435041	99.51(8.47E-06)	119	176		2	2	0	1		30	1		59		5.65838		5239.79		1.01185		0.104558
46	72.0185	2214992	3425407	99.55(8.35E-06)	305	413		3	1	2	6		39	2		59.8333		5.6404		5239.79		2.47001		0.138727
47	86.7609	2218395	3426718	99.53(8.44E-06)	399	348		3	45	2	1		40	5		14.6471		5.64511		5239.79		2.69784		0.152134
48	80.4427	2214527	3425926	99.51(8.46E-06)	788	508		10	3	5	5		79	9		56.3478		5.64045		5239.79		4.4629		0.297752
49	83.8849	2223873	3435716	99.53(8.42E-06)	276	298		2	3	0	8		41	6		44.1538		5.65959		5239.79		1.97943		0.158489
50	79.2583	2225018	3437574	99.53(8.42E-06)	382	315		0	3	1	4		52	6		87.125		5.66259		5239.79		2.37608		0.195479
51	85.891	2220995	3429886	99.56(8.26E-06)	381	395		1	8	1	5		52	8		51.7333		5.65088		5239.79		2.67145		0.202638
52	61.9818	2228383	3441284	99.54(8.29E-06)	415	384		1	2	1	4		65	3		99.875		5.66967		5239.79		2.71645		0.228896
53	70.1795	2202212	3404657	99.52(8.37E-06)	350	443		0	66	1	4		56	3		11.169		5.60687		5239.79		2.9409		0.200825
54	66.8725	2228194	3441106	99.51(8.40E-06)	174	196		1	32	0	3		28	6		10.2778		5.6693		5239.79		1.36673		0.114455
55	69.1888	2223989	3435747	99.53(8.41E-06)	228	252		4	4	0	1		33	2		53.3333		5.65974		5239.79		1.64892		0.118021
57	60.0233	2222008	3433563	99.52(8.45E-06)	215	260		0	2	2	2		45	4		79.1667		5.65557		5239.79		1.62314		0.165351
59	72.6197	2225028	3436795	99.52(8.44E-06)	385	452		2	6	3	5		62	4		52.3125		5.66182		5239.79		2.87527		0.222471
60	78.9655	2224694	3436730	99.53(8.52E-06)	468	477		2	4	1	9		55	4		59.0625		5.66142		5239.79		3.23955		0.19889
61	70.4893	2207703	3414626	99.53(8.45E-06)	298	289		1	2	2	4		27	4		65.2222		5.62233		5239.79		2.0231		0.105228
62	96.8194	2226792	3439056	99.56(8.36E-06)	313	361		0	2	1	3		44	4		112.333		5.66585		5239.79		2.2905		0.161682
63	82.1101	2212591	3419450	99.52(8.50E-06)	408	321		2	0	4	5		57	5		66.2727		5.63204		5239.79		2.50757		0.210093
64	117.097	2215504	3423023	99.52(8.54E-06)	414	458		0	0	0	4		57	4		218		5.63853		5239.79		2.965		0.206467
67	103.986	2225880	3438842	99.51(8.44E-06)	274	204		0	3	2	1		33	2		79.6667		5.66472		5239.79		1.63062		0.117917
68	67.0138	2227941	3440584	99.53(8.29E-06)	283	356		2	6	2	4		49	8		45.6429		5.66852		5239.79		2.19852		0.191907
69	66.9598	2220438	3431843	99.51(8.47E-06)	323	326		1	2	1	4		36	6		81.125		5.65228		5239.79		2.21834		0.141812
70	73.4199	2222982	3434405	99.51(8.45E-06)	273	296		3	3	1	5		34	8		47.4167		5.65739		5239.79		1.95996		0.141684
73	141.808	2226219	3438789	99.50(8.63E-06)	208	232		2	1	1	3		32	1		62.8571		5.66501		5239.79		1.50589		0.111173
74	328.946	2231647	3446011	99.51(8.69E-06)	129	165		2	2	5	1		16	2		29.4		5.67766		5239.79		1.02186		0.0605048
75	54.4559	2210985	3420584	99.53(8.56E-06)	282	334		1	1	0	7		43	3		68.4444		5.63157		5239.79		2.11805		0.155889
76	67.2531	2224788	3436565	99.52(8.39E-06)	297	286		3	2	4	3		43	5		48.5833		5.66135		5239.79		2.00578		0.161811
77	51.7372	2217748	3427867	99.51(8.53E-06)	238	311		2	4	3	8		42	1		32.2941		5.64562		5239.79		1.91334		0.14536
79	88.1754	2226063	3438341	99.55(8.36E-06)	268	204		3	2	1	3		42	4		52.4444		5.6644		5239.79		1.62061		0.154985
Sum	3722.35				14886	15445		95	414	90	176		1996	205		--		--		--		--		--
Ave.	82.719	2.21935e+06	3.42956e+06	99.53	330.8	343.222		2.11111	9.2	2	3.91111		44.3556	4.55556		39.1368		5.64891		5239.79		2.33526		0.165321
SE				2.38261e-05	2.29e-10	1.5e-10		1.6e-11	1.8e-11	1.5e-11	1.6e-11											0.01		0.003
	Table S1. Mutation stats.

## Sheet: S2
Target base substitution position (line:scaffold:position)	Forward primer sequences	Reverse primer sequences	PCR success
1:scaffold1:783	CGA TAG CGG TGG ATC AGC	CAT CGA CTG GCA AGC ACC	-
1:scaffold1:9794	GGT TTT CCG GCC AGA CTT	TCA ATG ACT GGC ATC ACG TC	-
1:scaffold5:39543	CTG GTA CGA GCA ACG CAA G	AGC AGC GCC TCT TCG TTA T	+
1:scaffold5:41924	TAC CGA CCT CAA TGG CAA TAA	GTG AAC AGG TCA TCG CCA C	+
2:scaffold5:99831	ATC GTC GCC CAT TAC CTG	GCT ACC TCA TCG ACC TGT ATG TG	+
2:scaffold10:72402	AAA ATA TTC AGG CGG TAC TGA AAC	CAG GAC GTC GTT GAA CTT GAT	+
2:scaffold45:11165	CGT AAG GCT GCG CGT AAT	GAG ATT TTT TTG GAT CTG ACC TAC C	+
4:scaffold9:27357	GAC AGC ACC AGT TCC GAC TT	GAC GCT GCT TAA TCA ACT GAA G	-
4:scaffold11:369771	GTC AGC GAT GTG GTG TAT GG	TTT CTG ATT GCC GCG TAT C	+
7:scaffold12:3640	ACC ATC TCG AAC AGT ACG GC	GAG CTG GGA ATC ACC CTG	-
7:scaffold12:16682	AGG TTG TAA CAC CTG GGG ATT	CGC TGC TAT ACC ACG CCT AT	+
17:scaffold14:41131	CGG CGA TAT CAG CCA GTT	AGT AGA TAT TCG AGT TTT CCG GC	+
17:scaffold14:117111	GTC GAT GGC ATT GAA CAG C	TCA AGG CCA TTC TGT GTG G	-
20:scaffold18:38130	CTG ACC TGG CCT TGA TGG	CTT TGA TGT GGA CAT TCA CCT G	+
20:scaffold18:3492	AAA GTC GGC TTT CCA GTC G	GTG CTG ATC GAC AGT GCC	-
23:scaffold32:133643	CAA TAG CGC ACT TGA AAA CAA A	AGC AAC GCC CAG ATC CTT	+
23:scaffold32:75077	GGC ATC GAC AAT GAT CTC G	CGT GGA CAT CAT GAA CCT G	+
24:scaffold24:131003	GAC TGC ATG GCC GAA ATC	GAG CTC GAA GCG ATC TTC C	+
24:scaffold24:210909	GAT TCT CGG CCT GGG TAA C	TTC AGC GCT CAG CAG GTT	+
27:scaffold27:81477	CTG CGT ACG TCA TCC CAG T	TTC GAC TCA GGC AAT TTC G	+
27:scaffold26:112580	AGG TTG CTG GCA CTG CTG	TTA ACG TGA TGC ACC TGA ACA	-
29:scaffold33:71167	GAA CAG ATC CTG GCC GAC	GGG GAA TTC CAG GCT GAT	+
29:scaffold32:135058	CCA ACA AGT CGT ACT TCG CC	CTG GCG TAC ATC AGC CAT C	+
30:scaffold37:160209	TGA CTC GTA AAG CCT ACC GTG	GAG GGT CAA CTG TTC CGG T	+
30:scaffold37:223799	GTG AAC CTT GCA GTC CTG G	CAA TAT GGG AAT AAT GTG GAA ACA	+
32:scaffold38:16311	GCG GTT TTC AAA CCA ACT GA	GAT ACC ACC CTC GGT TTC G	+
32:scaffold37:248571	GCT GGA CCT GTT CAC CCT C	CGA ACC CAC GTT TTC CAT T	+
33:scaffold40:37546	GGT ATT GTC GGC ATA CGG C	GTG ACC CTG GAC CTG CAT	+
33:scaffold39:9216	TGA TGG CAT TTG TAA TTT GAT AGC	GCA AGG GAT CAA AGC TGA AG	+
34:scaffold41:19885	CTG ATT CAG ATC CTC ACC GAG	CAG CAG GAT CTG CTT GTC G	+
34:scaffold43:65661	GTC AAG CGC TGG CAG ATT	CCA TTG ATG CAG TGC TGG	+
35:scaffold44:99390	CAT TGG CGT CCA CGG TAT	ACT AGT GTT GGG TCA ACT GGG T	+
35:scaffold45:9787	TTA CAG CTG TTA TTT AGT GGG TCG	GCA GGA TTG TAG GTC GAT GC	+
36:scaffold44:94905	TTA TGA TCG GTA CAG TAA CAG CTT G	ACC TCC AAG GCG CAG TTA C	+
36:scaffold45:19216	TCT TCG TAG TTC ATA TCT AGG CCA	CAG AAG CGA ACA CTC AAC ATA ACT	+
38:scaffold45:12558	CTC CGA CAC AGA CGT GGG	ATA GCG AGA GCG GGC ATA	+
38:scaffold47:14444	GAT CAT TGC AGA ATG TTA CAG AGG	GCA GAA GGA AGA CGT AAA GGA GT	+
42:scaffold47:20131	ATT TTC AAC CCG ACG AAG C	AAA CTC GGG CCA AGA ATA CTG	+
42:scaffold46:1001	GCC CTC TAT ATT CTG TTC GGG	GAC AAG CAG TAT CAA AAT TCG CT	+
46:scaffold49:17390	CAA CCC TTG CAC AAC TGA TTT	GAA AAC GGC TTC AGC GAT AC	+
46:scaffold47:16352	GCA ATC CCT GGC AAT CAG	ACG CTG TCT GCT TCC AGG	+
47:scaffold52:49543	GGA AGG TGC TGG TAA TGA GTT T	GGT TCG AAA ACA ACT GGG TAT C	+
47:scaffold52:10438	TCG AAG CGT CGT TTT CAA C	CTC GAC CAA GGT TCG TCA TT	+
48:scaffold54:14741	GCA CCT TCA AGG ACC AGG	CTA CTG GTT TGA TTA CGG CGA	+
48:scaffold53:4288	GGT CGA AAT CCT GGG TAC G	CTT ATC CAT CAG GCT ATT GAG TGT T	+
49:scaffold70:6379	CTG AAG TCA TCC AAG AGT GTG C	GAA TTG AAT CAC CAG AGC TGC	+
49:scaffold21:170586	CGG GTC ACT TTG TAG GCG	AAA TCA GTT GTA CCG AGG TGA TG	+
50:scaffold50:16818	GAT CTC CAG TCA GCC CTC C	CTG CAG GGC ACG TTT CAT	+
50:scaffold50:10059	GGG TAC CTA CTT CGG CCC	CCA GAT GTT GAT AAA TGC CTC AT	+
51:scaffold57:12787	GTT ACG GCG CTA ACA CTG GT	TTC GTG CCA TAA CCT GCT G	+
52:scaffold59:19965	CTG GTA GTT GTG GAC CAG GG	CGC TAC CTG TAA CGG ATA ATT TTT	+
52:scaffold60:13561	AAT TTA CCC AGC GTT ATT CCA TC	CTC GTA GAA CCC ATC GCC	+
53:scaffold62:9490	CAA GGG TGA AAC CGT GAA CTA T	TTT ATC GGC AAG TTC TAC ATC GT	-
53:scaffold65:24138	AGC GAT TTC GCA TTG ACC	CAA CCG ACT TTT TCC TGG TC	+
54:scaffold65:5647	GAT GAG TCC ATG CTC ACT GGT	GTG CGC CAA AGG ATG TTC	+
54:scaffold68:10960	CCA CAT CTG GTT CCT GAA ATC	AAG TTC TGA CGG AAA CGA CCT	+
55:scaffold59:26457	GAC AGA AAT CCT GAG GCT GG	GTC TGT CAG TAA ATC CAA CCC TG	+
55:scaffold59:70964	GAT CCT GGT GAT CTC GGC	CTC AGA TCA AAA GCA AAG CGA	+
57:scaffold20:50994	ATC GAA CTG GAC GAT GTG C	GTC CGA GGT CGG GTG TTC	+
57:scaffold19:158652	AAG CCA GCC CCT ACA GTT TT	GAG CAC TTC GGC TTC TTC C	+
59:scaffold21:98145	GGT GAT GAC CTG GAC AAA GC	GCC GAA CTT ATC GGC CAG	+
59:scaffold22:26042	GAC GTG CAG GAA GTG GAT TAC	ACA TAG CGG CGA GTC AAT TC	+
60:scaffold22:208218	TGT GAT GTA TTA CAA GAT CTA CCG C	GGC TCA AGA TTA GCG CGT	+
60:scaffold23:6396	GTG AAG TCC GGT TCG GCT	AAT AAA AAA CCC CAG CCT ACG	-
61:scaffold26:66972	ATC CCT GCA AGC CTC TAC ATT	CAC GGC CTT CAC TTC GTC	+
61:scaffold27:28224	ATG TAG GCG ACA CGA CGA C	CTC AAC GGC ATA ACA CCG	-
62:scaffold28:48607	CAC AGT TCG ATG CCG AGT T	CGT GCA TGA ACC TTT CCA C	+
62:scaffold28:48812	GCT GAT TGA TCC GGC ATT	CAA AGC CAG CCT GGA AAG T	+
63:scaffold35:8313	AAA CCA AAT TCG AAG GCA ACT	GAC CTT GAT GTC GAT GCC TT	+
63:scaffold36:87678	AGG AAT CCA AGA ACT ATG TGC AGT	CTG AGC TTG GAC CTT AAC AGT TCT	+
64:scaffold39:34382	ATA AAA AGC CGC TCA CTG GTT A	GAC ACC AAG AGC GAC GGT	-
64:scaffold40:5670	ACC TGC TGA TCC TGT CGG	AAC AGA CAC TGG AGA ACA GCG	+
67:scaffold43:101644	TGC CGA GAA AAA TGT CCT G	AGT AAT GTG TGC ATC TCC TAC CC	+
67:scaffold44:20683	AAT TCC GCT GAG CCA GGT	GGC TTG AAA TGC TGC TTG A	+
67:scaffold49:22698	GCA GGG ACT GGT AGC ACA G	GCA CAC CGA AGA AAT CCG	-
68:scaffold46:4776	TTC ACT GTA GTC CCG CAG C	CTG ATT GTC ACG GCT GAT TTC	-
68:scaffold47:14857	ATT TGC GCA ACT CCT TTA CG	ATG AAT TCC TCT GGC TGC AC	-
69:scaffold54:14425	CCC TCG ACC TCG ACA AAC T	TCA GCC TGC AAC TGG AGC	-
69:scaffold57:8667	TGG ACG ATT AAA AAG GTA TGG C	AAG GCC GCA CGT AGA GTT T	-
70:scaffold55:15508	CAC TTG TAC ATG CCG TTG ATG	CTC CTG GGA ATG GGC ACT	-
70:scaffold59:951	TCT GGA ATA TGG CCA GCG	ACT CGC CTA CCA GCA AGG T	-
73:scaffold62:2428	GCG GAA TGT CTT TTT CCA GTA G	GTT TTA TGA CCG GTT CAG CC	-
73:scaffold4:42629	ATC ATC TGG ATA TTG ATG GTT TCC	CGC CTG GAC AAG ATC ACC	+
73:scaffold40:30646	CCG TCG CTG ATT TTC GAT	GGA GCA GGT CAG GTT GAT AAA G	+
74:scaffold67:21028	CTT GTG CCA GTG GAT CGG	GCA GGT GAT CGA CAT CCA	+
74:scaffold68:2112	TCT GGC ACC AGC AAG AGG	AGA TTT ACA GTC TGA TCC CTT TGG	+
74:scaffold70:1094	TGG TTT ACT CAA GCC TAT CTC ATG T	GCA AGC ATA CGA GTA CCT AGC AC	+
75:scaffold68:39613	CAT GTC CAA CTC GGC ACC	TCA TGC GGT TGT ACT GAT TAT CTT	+
75:scaffold69:15266	GCA TAC AGC GTC TCT AAC GTA TTT T	GTT TCG ATG AAT TTG CGC TT	+
76:scaffold69:8860	CGT GGA TAT CAA TTT TTC GTA CTG	CTT TGA GCG CTT TAT CTC CAA C	+
76:scaffold70:15808	CAT TCT GGA AAA CCT CGG TG	GCG CAA CAC GTC AGT CCT	-
77:scaffold2:34945	GTC TTC CGC GAG CTT GAT	GGT GTG TCT CAG GGC AAT G	+
77:scaffold3:5663	GTC ATC CAC CAG GGC AAA	CTC AAG CCC GAT GAG CTG	+
79:scaffold6:40533	AAT TCT TTG ACC GGC AGA TG	AGA AGG TTG GGT ACC GCT G	+
79:scaffold7:40293	CCG ACA TCC TCA AGG TGG	AGA TGT TTT CCA GCA CGG TC	+
Table S2. Base substitution verification using Sanger sequencing.

## Sheet: S3
Target indel position (line:scaffold:position)	Forward primer sequences	Reverse primer sequences	PCR success
1:scaffold1:132961	ATC GGG TCG AGT TGA TCG	ATC ATC GAG TCC CCC TGG	-
1:scaffold4:9285	TAC ATG TAG GGT TTT TTT AGC GAC	GGC AGA TGC TCA GAC CGT	+
1:scaffold15:5517	ACA GCG TGA AGT CCC ATG A	CAG ATA TTC TAA GCA TCC CCT GAT	-
1:scaffold15:12931	CAC AAG CGC CAG GTT ATT G	CGA TGA ATA TTG CTC ACG ACC	+
2:scaffold6:58890	AAG GAT GTT TCC CAG ACC TGT AT	ATG TAT CGG CAT CCT GCG	-
2:scaffold7:76548	GGT GCT TAC CTG GAC ATC ATC	GAT CTT GCC CAT GTT CGG	-
2:scaffold5:109709	ACA TCC AGC TCG ACA GTG G	GTG GAA AAA ATC ACG ATT GAA CT	-
4:scaffold8:45726	GAA GGT TGT AAA CGC TGT ATT GC	AAC TTC GAG GGT GTA TTC AAC G	-
4:scaffold9:18272	TTG CAC ATG TAC GAC GGT G	CAT GCT GAT GAG TGA AAA CCA G	+
7:scaffold11:75264	TCA GCC AGC CGG ACT ACT AT	TTT GCT GGG CAA GAT CAA G	+
7:scaffold14:68156	TGC TGC ATA CCA TCG AGC	CCG CGT ACG AAA ACC TGT	+
17:scaffold15:3776	GGA GGG CCT GCT CAA GTC	AGA AGA GCT TCG ACC TCA AGA GT	+
17:scaffold15:60696	TGT CAC GGT CAC GGA AGT T	GAA GGT ACC AAT CCC TTC TGC	-
20:scaffold21:32733	GGG TGT ACG TGC AAC AGG T	GTC GAA GGT GTG CCT TGC	+
20:scaffold32:73245	ATG TGC TCT CGC AAA CAC TG	AAA GCT TCA AGG GCT GAT GA	+
23:scaffold33:35205	AGA CTC ATG TCA TCA ATA GTC ACC A	AGT TGA AGA CCA TCG ACC TAT TG	-
23:scaffold35:29226	AGC GCT CCA TCT CCT TGT T	CAC TGG CTG AAC AAC GCC	-
24:scaffold36:93580	GCC GTA TTC AGG TTT TTG ATA TTT	CGA AGG CGG TGT CGA ATA	+
24:scaffold37:111324	CGT TTT CAA ACT CTT GGT AAC TGA	GTA CAT CAG CGG CGA AGC	+
27:scaffold40:7556	CTC ATG TGC AGA TCA GTG GAC	ACT TCG ACT TGG TAG AAC CGA T	+
27:scaffold41:15527	GTG CCA AAG CTG CCT AAT G	GAT ATT CGG ATC GTC GTT GAG	+
29:scaffold45:12067	GGA TAA TGC TCT TCG AGA ACC TC	CGC ATC AGG ATG CAC TGT T	+
29:scaffold50:3094	GCA CCA GCA ACT GCT CAA	CAC CCG TGC CTG CTC TAC	+
30:scaffold53:4234	CCG ACC TGC ATA TCG AGA AT	ATG ATG TCC ATC AGG ATC AGG	+
30:scaffold59:87631	TTA GTG TTG GTG ATA AAG GAC ACG	GAT TAA CCT CCC CGC CTC	+
32:scaffold62:49229	GAC CAT GGC GAA TCA GTT G	ATT CCG TCC ACC TAC GGT C	+
32:scaffold70:2359	AAG TAC CTC CTG AAG GTT TCG AC	CAA ATC ACA AGA AGC TAT CAA ACG	+
33:scaffold9:16526	GCT GGT GAA GCG GAT CAT	GTG TCC CGT GAG CCT TTG	+
33:scaffold10:37852	ATA TGA CGA TTT TTC AGG CCG	CTC TGC TGT CTC GGT CTG C	+
34:scaffold11:291527	CTT CGA AGT CGG AAA AGC C	CTC GAA GGC AAG GCA CTG	-
34:scaffold15:56420	AGG AGT TGG TCG ATA GCG G	CGA CAT GCT GCT GAA AAA CTT	+
35:scaffold16:11296	AAC CGA GGA ACA AAC CCG	GGG TTG TCG GCA CTG TTG	+
35:scaffold17:48096	ATA TCA GCC ATG GTC GCG T	TGT GTA GAT ACC TAT GCC CCG	+
36:scaffold20:122683	GAA ATG CGA CAG AAA CTC GTC	AGA AAG TAT TGC CTG AAA AAG TCG	+
36:scaffold21:9836	TGC ACA AAC CTA GGC CAA C	CGA TGT ACT GGT CAC CGA TTT	+
38:scaffold24:268216	AGG ACC TGC TCG ATG ACT TG	GCT GAG GTG ATG CCC TAT GT	+
38:scaffold26:3735	TTA ACG ATG AGT TGG AAA GCA A	CAC AAC AGG CAC AGG CAG	+
42:scaffold28:35625	GGT CAA TGC CAA CAA CCT G	TTT CAA CCC TTA CCG CTT TTT	+
42:scaffold29:122749	CTA CCA CAT CGA GCG CAA	CCC GCT CCC ACA GTT TTA AT	+
46:scaffold32:107893	GAG CCA GGC CAG GTA CAG	CGC ACC TTC CAG AAA GAA AC	+
46:scaffold33:35205	AGA CTC ATG TCA TCA ATA GTC ACC A	AGT TGA AGA CCA TCG ACC TAT TG	+
47:scaffold35:23554	CTG GGC CAC CTT GAC TTG	GTT TTG TTG CGG TGC ATT C	-
47:scaffold37:8337	GGC TGT TCC AGG TAC GCT T	CGT TAA AAC GCC AGC TCA C	+
48:scaffold40:7915	TAA AAG CGC CGC TAA CTA CAG	GCC GGC ATC TTG TCA CTG	+
48:scaffold43:29515	TTT TAC CTT CAT CGC GCA G	TTA TCA CTT CGC TGG CTG C	+
49:scaffold44:73255	GTG TTT CTT CAG GTC GGC ATA	AAC GAG GAG TCA AGC GTT TC	+
49:scaffold46:3690	GAG CGA GGA ACA AAA GCG	GCC TTA TAT AGC TGC CGT GC	+
50:scaffold50:18023	CAT CAA TCA TGC GGG TCA	AAG GCC GAG TTG TGC AAG	+
50:scaffold52:32913	GAC AAC CTC AAC ATC CAC CC	CAA CTC CCC CTT ACC CTT AAA A	+
51:scaffold53:20664	ATA GCC ACC GAC TTC CAG C	CAG CAC CAC TGC GAT CCT	-
51:scaffold57:1195	AAA CTA CGA CAT GAC CAA CCG	GCA GTA CCT TAT AGC GAC GAT CA	-
52:scaffold55:10401	AGA TCT TTC GCA AGG AAA TGG	TGA CGT ACT GGT CGA ACT GC	+
52:scaffold59:7951	GAT TGC AGA CGC ATT TCA AG	CTC ATC GCA GTA CGA CTC TTT G	-
53:scaffold5:63569	GAA CTG TTG ATG AAT GCC GAT	GTC GTC AAT GGA CAA ATC CAC	+
53:scaffold5:122751	GCT GAT AAA CGA GAA GCT AGT GC	GAT ATT CAA ATT ACG GAG GGA CAT	-
54:scaffold6:57217	GCT TGT AAA CGA ACG ATG ACG	CGA TCG AGA CCT GAT CAA CC	+
54:scaffold11:30989	GCT TGA CCT CAG GCT TGG	GGA AAA GGG CCT GCT GTT	+
55:scaffold12:2135	ATC AAC AAC GTC TTT GCA TCT G	AGC TTT CAT ACA GGC ACA GAT ACA	+
55:scaffold13:11694	CAC CTG GCC GTT ATC ACC	ATC CTC ACC GCG ACC TTC	+
57:scaffold17:100471	AGG GGC AGT AGG GCA AAC	CAT CAT CTC CAA CAA CTG ATC G	+
57:scaffold18:15706	GTC ATG GCT GGA AAA CAG AAA	GTT GAA GGT GAT GCC GTC TT	+
59:scaffold19:156290	GTC GAT CAC GAA ATG CTG G	ACC GAT TGA GTT GCG GGT	-
59:scaffold20:34204	TAG CAG CCT CTG TGA AAC CC	TGG CGA TGA TGT TCT CGA T	+
60:scaffold24:253961	CTT CTT CGG CGA CTT CGT	CAC CAC TTT GGT GCT TTT GAG	+
60:scaffold25:11987	CGA ACA CGA CAT GGT TTC C	TGC CGA CGT AGT CCA GGT AT	+
61:scaffold27:46023	GTC CGT TCC TGC TGG TTT AC	GAA GAT CGC CAG CAG CAC	+
61:scaffold27:60798	CAC AGG GTG TAG CCA TCA ATC	ATA CCG GTA GCA GGT TGC C	+
62:scaffold30:35700	AAG AGT CAA AAG AGT TGA CGC AC	GGC AAT ATT AGT GAC AAC GAT CAA	+
62:scaffold30:36949	TGC ACA TCA ATA GCG GGA T	GGT CGC GTA GAC GTT GAT G	+
63:scaffold32:94903	ATG GCA GAA GAA ATT CAC GTT C	CGG TTT TGA ACA GTT GAT TGC	+
63:scaffold33:48477	TGG TTT CCA CCA ACA CCG	ATT GGC CTG GCT AGA GCG	+
64:scaffold32:107893	GAG CCA GGC CAG GTA CAG	CGC ACC TTC CAG AAA GAA AC	+
64:scaffold36:80362	TCA TGT AGT CAA GAA CGG ACT CAG	ACC CAG GGG TAG GCT GAC	+
67:scaffold37:206678	CTG GTA GAC CTC GCC GGT	CGT ATT CCG GAG CCA TGT	+
67:scaffold38:13174	TCG AAT ACG ACC TGG AAT ACA TC	CGT CCA GGT AGC CTT GGG	+
67:scaffold32:82543	TAC TTA CTG ATA GGC CAG GGT GA	GCA CTG AAA CCT GGA CAC TTA AC	+
68:scaffold50:17353	TCC TTT TCC AGG ATC ACC AG	AGG ACC TGC AAC GCA TGA	+
68:scaffold53:4234	CCG ACC TGC ATA TCG AGA AT	ATG ATG TCC ATC AGG ATC AGG	+
69:scaffold44:104313	GCC ATA GGC ATC AAT AAA CGC	CGG CTA AGG CTC TAT AAC TAC AGG	+
69:scaffold70:9387	TTC TTC TGA ATC ATC TCA ACA GTG A	CGA CAT CTT CAT TGT CGA GC	+
70:scaffold11:382642	CAA GCC CAA CAA GAC AAA TTC	TAC AGG CGC CAG ATA CGC	+
70:scaffold13:50858	GGA TTG GTA AGC GTA AAT ATC GTC	GAA CAG CGG TTG CTG GAC	-
73:scaffold5:119898	TTC CAG GGC TTC GAT CAG	GAT GCG CAA CTG CTG GAC	+
73:scaffold8:99634	TTC TGC TAC CTC GAA GAC CTG TA	CCG ATC TTC TCG GAA ACG TA	+
73:scaffold37:61503	GCT TGA TCA ACT GAA CCG CT	TCA ATA CCG AAC TGG TGG C	-
74:scaffold24:123367	AGC GCA ACT ACA CCG TCA C	GTA AGT GCC GAA GCT CTG CT	-
74:scaffold24:123551	CTA CAC CAC CCT CAC CAC CT	CCC GGA AAC ATA ACG CAA T	-
74:scaffold53:8787	CCT TGA GAC CCT GGT GGC	GAT GAT CAC CAG CAC CAC C	-
75:scaffold32:413	CTG GGC CTC GTT GTC ACT	GAT CTC TTT AGG GCA GGA TTT CTT	-
75:scaffold36:37233	ATC GAA CAG TTG CTC CGG T	CAA GTT CCT GCT GCT CTC G	-
76:scaffold59:56108	GAC CAG GAA TAT TTT GGC GAT	GAT TCA GTT CGG GGT CAG G	-
76:scaffold65:4445	AAT GAC AGG TTC TAA TGT CAT GC	ATG AAT AAC CAT CAG CAT CCG	-
77:scaffold44:83240	GTC AAC TGG CAG AGC GAA T	CGG ATG TGG AAG GTG TCC	-
77:scaffold45:11453	GTA CGT TCA AGG TGC TGG TGT	GAT GAT GCC CCC AAG TTT C	-
79:scaffold57:22669	AAT CTT GTG CCG ATG AAC G	AGG ATC GGC AAT ACT CAT GC	-
79:scaffold59:44986	TAT CTA CCT GGG TCG TCG TAA TTT	AAG GTC GGG ATC AGG TAG ATG	-
Table S3. Indel verification using Sanger sequencing.

## Sheet: S4
Line	Scaffold	Position	Size	Algorithm			EX or IG	Gene	SSR
				novo	bwa	Pindel
1	scaffold1	132961	+1g	*	*	*	EX	BASYS00155	6g
1	scaffold4	9285	+1c	*	*	*	IG		6c
1	scaffold5	45376	+1c	*	*	*	EX	BASYS00051	5c
1	scaffold5	79670	+1g	*	*	*	EX	BASYS00077	5g
1	scaffold6	6248	+1g	*	*	*	EX	BASYS00011	5g
1	scaffold6	34144	+1g	*	*	*	EX	yeiE	6g
1	scaffold7	53741	-1a	*	*	*	EX	BASYS00079	-
1	scaffold7	106634	+1c	*	*	*	EX	BASYS00152	6c
1	scaffold8	19411	+1c	*	*	*	EX	BASYS00032	4c
1	scaffold10	66437	-1c	*	*	*	EX	cefD	4c
1	scaffold12	38500	+1c	*	*	*	EX	yhcM	4c
1	scaffold15	5517	+1g	*	*	*	IG		5g
1	scaffold15	12931	+1g	*	*	*	Overlapping		6g
1	scaffold15	71556	-1t	*	*	*	EX	BASYS00106	7t
1	scaffold18	66630	+1g	*	*	*	IG		5g
1	scaffold19	33757	+1c	*	*	*	EX	atoS	4c
1	scaffold19	145515	+1g	*	*	*	EX	BASYS00189	6g
1	scaffold19	171416	+1c	*	*	*	EX	yaiC	5c
1	scaffold19	190111	+1c	*	*	*	IG		6c
1	scaffold20	111889	+1t	*	*	*	EX	BASYS00168	5t
1	scaffold21	19334	+2cc	*	*	*	EX	BASYS00028	5c
1	scaffold21	184233	+1c	*	*	*	IG		6c
1	scaffold22	64009	+2gg	*	*	*	EX	BASYS00096	6g
1	scaffold22	196435	+1g	*	*	*	IG		5g
1	scaffold22	198334	-1c	*	*	*	EX	fadE	4c
1	scaffold30	1797	+1g	*	*	*	EX	BASYS00003	-
1	scaffold30	59741	-1c	*	*	*	IG		3c
1	scaffold30	66308	+1g	*	*	*	EX	BASYS00082	4g
1	scaffold31	4683	+1t	*	*	*	EX	BASYS00006	6t
1	scaffold32	21207	+1c	*	*	*	EX	BASYS00027	4c
1	scaffold32	57382	+1g	*	*	*	Overlapping		4g
1	scaffold33	113428	+1c	*	*	*	IG		7c
1	scaffold35	18460	-1t	*	*	*	EX	fct	-
1	scaffold37	1306	+1c	*	*	*	EX	proP	5g
1	scaffold37	58988	+1g	*	*	*	EX	BASYS00082	6c
1	scaffold37	184007	+1c	*	*	*	Overlapping		5c
1	scaffold38	10670	+1c	*	*	*	Overlapping		5c
1	scaffold40	8477	+1c	*	*	*	Overlapping		5c
1	scaffold40	43731	+1g	*	*	*	Overlapping		5g
1	scaffold43	27360	+1c	*	*	*	EX	BASYS00025	6c
1	scaffold49	21624	+1g	*	*	*	EX	ppc	5g
1	scaffold52	4305	+1g	*	*	*	Overlapping		3g
1	scaffold53	26666	+4gggg	*	*	*	EX	BASYS00032	5g
1	scaffold55	2922	+1c	*	*	*	EX	fecR	5c
1	scaffold59	13984	+1c	*	*	*	Overlapping		4c
1	scaffold59	18485	+1c	*	*	*	IG		6c
1	scaffold59	85314	+1c	*	*	*	Overlapping		4c
1	scaffold62	27321	+1g	*	*	*	EX	BASYS00032	6g
1	scaffold65	17815	+1c	*	*	*	EX	BASYS00028	6c
2	scaffold1	57590	+1c	*	*	*	Overlapping		6c
2	scaffold1	105385	+1g	*	*	*	Overlapping		6g
2	scaffold4	18209	+1c	*	*	*	EX	cheR1	5c
2	scaffold5	62284	+1c	*	*	*	EX	ygfF	6c
2	scaffold5	109709	-1a	*	*	*	EX	tibA	7a
2	scaffold5	118997	+1t	*	*	*	EX	ttuB	-
2	scaffold6	58890	+1g	*	*	*	IG		5g
2	scaffold7	76548	+1g	*	*	*	IG		6g
2	scaffold8	14959	+1c	*	*	*	Overlapping		5c
2	scaffold11	19041	+1c	*	*	*	IG		5c
2	scaffold11	155920	+2cc	*	*	*	IG		6c
2	scaffold14	131275	+1c	*	*	*	EX	BASYS00180	5c
2	scaffold15	52490	-1t	*	*	*	EX	BASYS00079	4t
2	scaffold19	145733	+1c	*	*	*	EX	toxA	6c
2	scaffold19	150655	+1g	*	*	*	EX	BASYS00194	6g
2	scaffold20	32209	-1c	*	*	*	EX	apxIIIA	6c
2	scaffold21	118951	+2gg	*	*	*	IG		5g
2	scaffold21	203289	+1c	*	*	*	EX	phrB	4c
2	scaffold22	30180	+1g	*	*	*	EX	ybfB	6g
2	scaffold22	127384	+1g	*	*	*	EX	BASYS00201	6g
2	scaffold22	162697	+1c	*	*	*	EX	BASYS00252	5c
2	scaffold25	2335	+1c	*	*	*	EX	yehZ	3c
2	scaffold26	77354	+1c	*	*	*	EX	BASYS00088	-
2	scaffold27	94103	+1g	*	*	*	EX	BASYS00129	5g
2	scaffold29	103157	+1g	*	*	*	IG		6g
2	scaffold36	77057	+1g	*	*	*	EX	lrgB	6g
2	scaffold37	7859	+1g	*	*	*	Overlapping		5c
2	scaffold38	17594	+1g	*	*	*	Overlapping		6g
2	scaffold41	15649	+1g	*	*	*	IG		5g
2	scaffold44	72591	+1c	*	*	*	EX	BASYS00092	6c
2	scaffold44	109622	-1a	*	*	*	EX	BASYS00140	6a
2	scaffold52	60824	+1c	*	*	*	EX	betA	6c
2	scaffold62	24569	+1g	*	*	*	IG		6g
4	scaffold1	43999	+2cc	*	*	*	EX	aaeR	5c
4	scaffold1	55831	+1c	*	*	*	EX	opdE	5c
4	scaffold2	73680	+1c	*	*	*	EX	yhdI	6c
4	scaffold4	17834	+1g	*	*	*	IG		6g
4	scaffold5	8580	+1g	*	*	*	EX	lpfC	7g
4	scaffold5	122744	-1c	*	*	*	EX	xanQ	6c
4	scaffold7	41494	+1g	*	*	*	IG		6g
4	scaffold7	88380	+1g	*	*	*	Overlapping		6g
4	scaffold7	89875	+1c	*	*	*	IG		6c
4	scaffold8	45726	+1g	*	*	*	IG		4g
4	scaffold9	18272	+1c	*	*	*	EX	BASYS00025	6c
4	scaffold11	136387	+1c	*	*	*	EX	xcpR	6c
4	scaffold13	11694	+1g	*	*	*	EX	bepE	6g
4	scaffold13	14026	+1g	*	*	*	EX	acrD	5g
4	scaffold13	22921	+1g	*	*	*	EX	BASYS00027	5g
4	scaffold13	56090	+1c	*	*	*	EX	rbsB	5c
4	scaffold13	77406	+1g	*	*	*	EX	BASYS00109	5g
4	scaffold14	29781	+3ccc	*	*	*	IG		6c
4	scaffold14	44282	+1c	*	*	*	EX	ycgB	5c
4	scaffold14	149560	+1c	*	*	*	EX	rhlA	5c
4	scaffold16	12987	+1c	*	*	*	IG		6c
4	scaffold17	2682	+1c	*	*	*	EX	BASYS00008	4c
4	scaffold17	162966	+1c	*	*	*	EX	glnD	5c
4	scaffold19	23131	+1t	*	*	*	IG		6t
4	scaffold19	105325	+1c	*	*	*	EX	BASYS00144	6c
4	scaffold19	142543	+1c	*	*	*	EX	algJ	6c
4	scaffold20	146746	+1c	*	*	*	EX	mutL	5c
4	scaffold21	32210	+1c	*	*	*	Overlapping		5c
4	scaffold21	40330	+1c	*	*	*	EX	BASYS00063	6c
4	scaffold21	205805	+1c	*	*	*	Overlapping		5c
4	scaffold21	228094	+1c	*	*	*	EX	hrcN	5c
4	scaffold22	118615	+1g	*	*	*	Overlapping		5g
4	scaffold22	130545	+1g	*	*	*	EX	BASYS00207	7g
4	scaffold25	11987	+1g	*	*	*	Overlapping		5g
4	scaffold26	19146	+1c	*	*	*	EX	tycC	5c
4	scaffold26	20178	+1g	*	*	*	EX	tycC	5g
4	scaffold28	90054	+1g	*	*	*	EX	BASYS00133	6g
4	scaffold29	91124	+1c	*	*	*	EX	BASYS00077	3gc
4	scaffold30	51921	+2gg	*	*	*	IG		6g
4	scaffold32	154837	+1g	*	*	*	EX	norC	5g
4	scaffold33	46289	+3ggg	*	*	*	Overlapping		5g
4	scaffold33	57783	+1g	*	*	*	EX	BASYS00071	5g
4	scaffold36	104883	+2cc	*	*	*	Overlapping		6c
4	scaffold37	178995	+2cc	*	*	*	IG		7c
4	scaffold38	3849	+2cc	*	*	*	EX	BASYS00007	6c
4	scaffold39	12894	+1c	*	*	*	EX	BASYS00014	6c
4	scaffold40	29822	-1c	*	*	*	EX	acoA	6c
4	scaffold43	482	+1c	*	*	*	EX	BASYS00001	5c
4	scaffold43	29515	+1g	*	*	*	EX	caiC	6g
4	scaffold43	66734	+1c	*	*	*	Overlapping		6c
4	scaffold44	43199	+1g	*	*	*	EX	BASYS00056	5g
4	scaffold44	55256	+1g	*	*	*	EX	ydfC	5g
4	scaffold45	6322	+1g	*	*	*	EX	pleD	7g
4	scaffold47	3781	+1g	*	*	*	EX	gnuT	5g
4	scaffold53	4234	+1g	*	*	*	IG		7g
4	scaffold59	1607	+1c	*	*	*	EX	BASYS00002	5c
4	scaffold60	6468	+1g	*	*	*	EX	BASYS00010	3g
4	scaffold65	13857	+1c	*	*	*	IG		6c
7	scaffold1	40311	+1g	*	*	*	EX	gatA	5g
7	scaffold2	13944	+1c	*	*	*	EX	BASYS00024	5c
7	scaffold5	151882	+1c	*	*	*	Overlapping		5c
7	scaffold11	30989	+1c	*	*	*	IG		7c
7	scaffold11	75264	+1c	*	*	*	EX	BASYS00117	5c
7	scaffold14	68156	+1g	*	*	*	EX	argD2	5g
7	scaffold16	19244	+1g	*	*	*	EX	yfiB	8g
7	scaffold18	90326	+1t	*	*	*	EX	pilC	7t
7	scaffold21	40330	+1c	*	*	*	EX	BASYS00063	6c
7	scaffold21	207618	+1g	*	*	*	Overlapping		5g
7	scaffold26	150367	+1c	*	*	*	EX	BASYS00178	5c
7	scaffold28	96036	+1c	*	*	*	EX	BASYS00139	5c
7	scaffold30	8947	+1c	*	*	*	EX	fecR	4c
7	scaffold30	74557	+1c	*	*	*	EX	ordL	6c
7	scaffold30	103267	+1g	*	*	*	IG		6g
7	scaffold32	94683	+1c	*	*	*	EX	ada	4c
7	scaffold32	94903	+1g	*	*	*	EX	ada	6g
7	scaffold37	111324	+1c	*	*	*	EX	BASYS00145	7c
7	scaffold37	182438	+1c	*	*	*	Overlapping		5c
7	scaffold37	227299	+1c	*	*	*	Overlapping		5c
7	scaffold40	7556	+1c	*	*	*	EX	BASYS00011	7c
7	scaffold43	10873	+1c	*	*	*	EX	intA	5c
7	scaffold43	37250	+2gg	*	*	*	EX	BASYS00034	6g
7	scaffold44	121798	+1g	*	*	*	EX	ipaH7.8	7g
7	scaffold45	6322	+1g	*	*	*	EX	pleD	7g
7	scaffold45	17134	+1c	*	*	*	EX	BASYS00033	6c
7	scaffold50	13408	+1c	*	*	*	EX	BASYS00023	5c
7	scaffold59	87631	+1g	*	*	*	EX	BASYS00116	6g
7	scaffold60	5292	+1c	*	*	*	EX	BASYS00008	6c
17	scaffold1	141848	+1c	*	*	*	EX	BASYS00163	5c
17	scaffold2	17001	+1t	*	*	*	EX	BASYS00027	6t
17	scaffold2	30840	-1t	*	*	*	IG		8t
17	scaffold4	19980	-1a	*	*	*	EX	flgA	3a
17	scaffold4	23546	+1c	*	*	*	Overlapping		6c
17	scaffold5	92806	+2cc	*	*	*	EX	ilvA	6c
17	scaffold5	102705	-1g	*	*	*	EX	rstB	7g
17	scaffold6	59335	+2cc	*	*	*	EX	BASYS00096	6c
17	scaffold8	23515	+1g	*	*	*	IG		5g
17	scaffold8	32292	+2gg	*	*	*	EX	rlmI	6g
17	scaffold9	28983	+1g	*	*	*	EX	BASYS00037	5g
17	scaffold10	6539	+1c	*	*	*	EX	nadA	5c
17	scaffold10	24008	+1g	*	*	*	EX	arcA	5g
17	scaffold10	51287	+1c	*	*	*	EX	iciA	5c
17	scaffold11	84306	+1c	*	*	*	EX	zntR	5c
17	scaffold11	101083	+1t	*	*	*	EX	BASYS00155	7t
17	scaffold11	268565	+2cc	*	*	*	EX	BASYS00412	6c
17	scaffold13	38028	+1c	*	*	*	EX	hpcH	5c
17	scaffold14	10658	+4cccc	*	*	*	EX	vfr	5c
17	scaffold14	25375	+1c	*	*	*	IG		5c
17	scaffold14	43386	+1c	*	*	*	EX	yeaH	6c
17	scaffold14	175362	+1c	*	*	*	Overlapping		6c
17	scaffold14	176236	-1g	*	*	*	Overlapping		6g
17	scaffold15	3776	-1t	*	*	*	IG		6t
17	scaffold15	19219	-1c	*	*	*	EX	ydiP	5c
17	scaffold15	57003	+1g	*	*	*	Overlapping		5g
17	scaffold15	60696	+2cc	*	*	*	Overlapping		6c
17	scaffold17	96465	+1c	*	*	*	IG		6c
17	scaffold18	20289	+1g	*	*	*	EX	ycdC	5g
17	scaffold18	108697	+1t	*	*	*	EX	fruA	7t
17	scaffold19	69267	+1g	*	*	*	EX	yciR	5g
17	scaffold19	78050	+1g	*	*	*	Overlapping		5g
17	scaffold19	80103	+1c	*	*	*	Overlapping		4c
17	scaffold19	121968	+1c	*	*	*	IG		4c
17	scaffold20	13606	+1c	*	*	*	EX	dctB	6c
17	scaffold20	122683	-1c	*	*	*	EX	BASYS00181	6c
17	scaffold21	46509	+1g	*	*	*	Overlapping		6g
17	scaffold21	121093	-1c	*	*	*	Overlapping		5c
17	scaffold21	149969	+1g	*	*	*	EX	fecA	5g
17	scaffold21	228094	+1c	*	*	*	EX	hrcN	5c
17	scaffold22	79184	+3ccc	*	*	*	EX	BASYS00119	7c
17	scaffold22	198594	+2cc	*	*	*	EX	fadE	5c
17	scaffold24	7733	+2cc	*	*	*	IG		7c
17	scaffold25	30015	+1g	*	*	*	Overlapping		7g
17	scaffold26	9699	-1g	*	*	*	EX	BASYS00019	6g
17	scaffold26	25799	+1g	*	*	*	EX	fecI	5g
17	scaffold26	54554	+1c	*	*	*	EX	dgt	6c
17	scaffold26	82036	+1c	*	*	*	Overlapping		5c
17	scaffold26	82470	+1c	*	*	*	EX	BASYS00099	6c
17	scaffold26	89922	+2gg	*	*	*	EX	BASYS00109	5g
17	scaffold26	113916	+1g	*	*	*	EX	kdpB	5g
17	scaffold26	131836	+1c	*	*	*	EX	wzxE	6c
17	scaffold27	7974	+1g	*	*	*	EX	rnfB	5g
17	scaffold28	40057	+1g	*	*	*	EX	BASYS00060	6g
17	scaffold28	55359	+1g	*	*	*	EX	ygcG	6g
17	scaffold28	63235	+1c	*	*	*	EX	BASYS00099	6c
17	scaffold28	97110	+1g	*	*	*	EX	BASYS00141	5g
17	scaffold29	2954	+2gg	*	*	*	EX	yoaA	6g
17	scaffold29	48521	-1c	*	*	*	EX	tycC	4c
17	scaffold29	82838	+2gg	*	*	*	Overlapping		5g
17	scaffold30	27759	+1c	*	*	*	EX	cpg2	5c
17	scaffold30	34452	+1g	*	*	*	EX	ybhD	6g
17	scaffold30	42161	-3ggn	*	*	*	EX	trkH	5g
17	scaffold30	72514	+1g	*	*	*	EX	yjcD	6g
17	scaffold30	98659	+1g	*	*	*	EX	BASYS00117	5g
17	scaffold32	46288	+1c	*	*	*	EX	zraS	6c
17	scaffold32	89155	+1g	*	*	*	IG		6g
17	scaffold32	94903	+1g	*	*	*	EX	ada	6g
17	scaffold32	149618	+1g	*	*	*	EX	BASYS00209	5g
17	scaffold33	92617	+1g	*	*	*	EX	katE	5g
17	scaffold35	36925	+1g	*	*	*	EX	ycdP	5g
17	scaffold37	47124	+1c	*	*	*	EX	iclR	5c
17	scaffold37	47350	-1a	*	*	*	IG		6a
17	scaffold37	58751	+1c	*	*	*	EX	BASYS00082	6c
17	scaffold37	111324	+1c	*	*	*	EX	BASYS00145	7c
17	scaffold37	202804	+1c	*	*	*	EX	prpD	5c
17	scaffold37	221514	+1c	*	*	*	EX	yjgI	4c
17	scaffold37	227299	+1c	*	*	*	Overlapping		5c
17	scaffold37	231925	-1c	*	*	*	EX	BASYS00299	6c
17	scaffold43	18628	+1c	*	*	*	EX	fadE12	6c
17	scaffold43	29515	+1g	*	*	*	EX	caiC	6g
17	scaffold43	37250	+1g	*	*	*	EX	BASYS00034	6g
17	scaffold44	42953	+2cc	*	*	*	EX	nirF	6c
17	scaffold44	57555	+1g	*	*	*	EX	narQ	5g
17	scaffold44	107044	+1c	*	*	*	EX	cicA	5c
17	scaffold44	121798	+1g	*	*	*	EX	ipaH7.8	7g
17	scaffold49	5531	+1c	*	*	*	Overlapping		6c
17	scaffold49	35613	+1g	*	*	*	EX	cheA	5g
17	scaffold52	22512	+1g	*	*	*	EX	BASYS00034	5g
17	scaffold52	59038	+1g	*	*	*	EX	ywdH	5g
17	scaffold53	4234	-1g	*	*	*	IG		7g
17	scaffold53	6837	+1c	*	*	*	Overlapping		6c
17	scaffold53	20664	+1g	*	*	*	EX	hxuA	5g
17	scaffold55	20107	+1c	*	*	*	EX	pupB	5c
17	scaffold57	22733	+1g	*	*	*	IG		4g
17	scaffold59	81565	+1c	*	*	*	EX	BASYS00107	5c
17	scaffold65	4041	+11cctgaagtgag	*	*	*	EX	BASYS00005	-
17	scaffold69	16464	+1c	*	*	*	EX	BASYS00022	6c
20	scaffold5	76498	+1t	*	*	*	EX	yesS	7t
20	scaffold5	126197	+1c	*	*	*	EX	ybiC	6c
20	scaffold13	17364	+1c	*	*	*	EX	BASYS00020	5c
20	scaffold21	32733	+1c	*	*	*	EX	manD	4c
20	scaffold22	13711	+1g	*	*	*	Overlapping		6g
20	scaffold22	67683	+1c	*	*	*	EX	ntrC	6c
20	scaffold26	20178	+1g	*	*	*	EX	tycC	5g
20	scaffold26	69290	+1t	*	*	*	EX	BASYS00079	6t
20	scaffold32	11797	+1c	*	*	*	EX	tetA	5c
20	scaffold32	73245	-1t	*	*	*	EX	BASYS00098	7t
20	scaffold32	136847	+1c	*	*	*	EX	ydeK	5c
20	scaffold37	111324	+1c	*	*	*	EX	BASYS00145	7c
20	scaffold37	155473	+1a	*	*	*	EX	hcrC	7a
20	scaffold37	182941	+1g	*	*	*	Overlapping		6g
20	scaffold40	1621	+1c	*	*	*	EX	yjhB	5c
20	scaffold43	37449	+1c	*	*	*	EX	yagI	7c
20	scaffold44	16626	+1g	*	*	*	Overlapping		6g
20	scaffold59	7951	-1a	*	*	*	EX	BASYS00008	8a
20	scaffold60	17405	+1g	*	*	*	EX	fhaB	5g
20	scaffold62	41960	-1a	*	*	*	IG		-
20	scaffold70	9387	+2cc	*	*	*	EX	BASYS00007	6c
23	scaffold1	73599	+1g	*	*	*	Overlapping		5g
23	scaffold2	36710	+1g	*	*	*	IG		6g
23	scaffold3	15245	+2cc	*	*	*	EX	proP	6c
23	scaffold5	8580	+1g	*	*	*	EX	lpfC	7g
23	scaffold5	110571	+1g	*	*	*	EX	tibA	5g
23	scaffold7	20857	+2cc	*	*	*	Overlapping		5c
23	scaffold8	16360	+1c	*	*	*	EX	yfdZ	5c
23	scaffold9	35926	+1g	*	*	*	Overlapping		5g
23	scaffold10	37852	+1c	*	*	*	IG		7c
23	scaffold11	37934	+1c	*	*	*	EX	pilT	5c
23	scaffold11	56220	-1c	*	*	*	EX	yheT	5c
23	scaffold14	77270	+1c	*	*	*	EX	bioC	4c
23	scaffold14	117241	+1c	*	*	*	IG		5c
23	scaffold15	11150	+1g	*	*	*	IG		3g
23	scaffold16	12987	+1c	*	*	*	IG		6c
23	scaffold17	47885	+2cc	*	*	*	IG		7c
23	scaffold17	100471	+1g	*	*	*	EX	BASYS00158	6g
23	scaffold17	125546	-1c	*	*	*	EX	aotP	7c
23	scaffold19	30489	+1g	*	*	*	EX	yciR	5g
23	scaffold19	105325	+1c	*	*	*	EX	BASYS00144	6c
23	scaffold19	109211	+1a	*	*	*	IG		8a
23	scaffold19	142543	+2cc	*	*	*	EX	algJ	6c
23	scaffold20	30964	+1c	*	*	*	EX	apxIIIA	6c
23	scaffold20	56050	-1a	*	*	*	EX	cobH	4a
23	scaffold20	166369	+1c	*	*	*	EX	BASYS00239	6c
23	scaffold21	38016	+1c	*	*	*	EX	ptsG	4c
23	scaffold21	98700	+2gg	*	*	*	Overlapping		5g
23	scaffold21	154636	+3ccc	*	*	*	Overlapping		6c
23	scaffold22	27144	+1g	*	*	*	EX	cobT	5g
23	scaffold22	79184	-1c	*	*	*	EX	BASYS00119	7c
23	scaffold22	130545	+1g	*	*	*	EX	BASYS00207	7g
23	scaffold24	187899	+1g	*	*	*	Overlapping		5g
23	scaffold24	237685	+1g	*	*	*	EX	BASYS00363	7g
23	scaffold24	241928	+1g	*	*	*	EX	BASYS00373	5g
23	scaffold26	39779	+1c	*	*	*	IG		6c
23	scaffold26	133392	+1t	*	*	*	EX	eryC1	5t
23	scaffold27	3939	+1g	*	*	*	IG		7g
23	scaffold27	80803	+1g	*	*	*	EX	hpuB	5g
23	scaffold28	55434	-1g	*	*	*	EX	ygcG	5g
23	scaffold28	64409	+2cc	*	*	*	Overlapping		6c
23	scaffold29	10801	+1c	*	*	*	EX	acrR	5c
23	scaffold29	50195	+1c	*	*	*	EX	tycC	6c
23	scaffold29	50648	+1g	*	*	*	EX	tycC	6g
23	scaffold29	79734	+1c	*	*	*	EX	bvgS	6c
23	scaffold30	100828	+1g	*	*	*	EX	BASYS00121	6g
23	scaffold30	106522	+1g	*	*	*	EX	ydcP	6g
23	scaffold32	107893	+1g	*	*	*	EX	chpE	7g
23	scaffold32	113854	-2gc	*	*	*	EX	yebE	5gc
23	scaffold32	136427	+1c	*	*	*	EX	ydeK	5c
23	scaffold33	35205	+1c	*	*	*	EX	BASYS00039	6c
23	scaffold35	29226	+1g	*	*	*	EX	ydgA	5g
23	scaffold35	29987	+1g	*	*	*	Overlapping		5g
23	scaffold36	6142	+1c	*	*	*	EX	ybhO	5c
23	scaffold36	35955	+1g	*	*	*	EX	glpD	6g
23	scaffold36	48724	+1t	*	*	*	EX	BASYS00066	5t
23	scaffold36	49940	+1g	*	*	*	EX	BASYS00066	6g
23	scaffold37	94478	+1g	*	*	*	EX	uup	6g
23	scaffold37	123767	-1t	*	*	*	EX	BASYS00162	5t
23	scaffold37	155473	+1a	*	*	*	EX	hcrC	7a
23	scaffold37	172885	+1g	*	*	*	EX	hilA	6g
23	scaffold39	14979	+1g	*	*	*	EX	BASYS00017	5g
23	scaffold43	37250	+1g	*	*	*	EX	BASYS00034	6g
23	scaffold43	71615	+1c	*	*	*	EX	BASYS00073	6c
23	scaffold44	16427	+1c	*	*	*	Overlapping		6c
23	scaffold44	52830	+1g	*	*	*	Overlapping		5g
23	scaffold44	90069	+1g	*	*	*	EX	BASYS00115	6g
23	scaffold52	22512	+1g	*	*	*	EX	BASYS00034	5g
23	scaffold52	32913	+1g	*	*	*	EX	BASYS00047	6g
23	scaffold53	4234	+2gg	*	*	*	IG		7g
24	scaffold1	53141	-1c	*	*	*	EX	alsR	6c
24	scaffold2	54070	+1g	*	*	*	EX	BASYS00072	5g
24	scaffold3	27371	+1g	*	*	*	IG		4g
24	scaffold4	5178	+1c	*	*	*	EX	phoQ	6c
24	scaffold5	8580	+1g	*	*	*	EX	lpfC	7g
24	scaffold5	92806	+3ccc	*	*	*	EX	ilvA	6c
24	scaffold5	124869	+1c	*	*	*	EX	BASYS00135	5c
24	scaffold11	53512	+1c	*	*	*	EX	pqqL	5c
24	scaffold11	240369	+1g	*	*	*	EX	puuC	6g
24	scaffold11	273743	+1c	*	*	*	EX	BASYS00421	6c
24	scaffold15	6524	+1g	*	*	*	EX	gcvR	5g
24	scaffold15	43902	-1t	*	*	*	EX	ttuA	5t
24	scaffold16	19244	+1g	*	*	*	EX	yfiB	8g
24	scaffold17	119108	+1c	*	*	*	IG		6c
24	scaffold17	167734	+1g	*	*	*	EX	yffB	5g
24	scaffold19	21693	+1g	*	*	*	Overlapping		5g
24	scaffold19	58844	+1c	*	*	*	EX	yagX	5c
24	scaffold19	210760	+2cc	*	*	*	IG		6c
24	scaffold20	13606	+1c	*	*	*	EX	dctB	6c
24	scaffold21	49194	+1c	*	*	*	EX	mltF	6c
24	scaffold21	99955	-1c	*	*	*	EX	cmpR	3c
24	scaffold21	168143	+2gg	*	*	*	EX	BASYS00241	5g
24	scaffold22	75736	+1g	*	*	*	EX	fliI	5g
24	scaffold24	237685	+1g	*	*	*	EX	BASYS00363	7g
24	scaffold26	38270	-2gc	*	*	*	EX	ycbX	5gc
24	scaffold26	79326	+1c	*	*	*	IG		7c
24	scaffold27	3939	+1g	*	*	*	IG		7g
24	scaffold27	69030	+1c	*	*	*	EX	yegM	6c
24	scaffold28	87900	+1g	*	*	*	Overlapping		5g
24	scaffold29	20056	+1g	*	*	*	EX	lgrC	6g
24	scaffold29	109822	+1g	*	*	*	EX	iolD1	5g
24	scaffold31	12536	+1c	*	*	*	EX	cho	5c
24	scaffold32	42655	+1c	*	*	*	EX	BASYS00057	5c
24	scaffold32	94903	+1g	*	*	*	EX	ada	6g
24	scaffold32	118439	+1c	*	*	*	EX	BASYS00169	6c
24	scaffold36	12202	-1g	*	*	*	EX	BASYS00014	5g
24	scaffold36	93580	+1g	*	*	*	EX	BASYS00141	4g
24	scaffold37	111324	+1c	*	*	*	EX	BASYS00145	7c
24	scaffold37	178995	+1c	*	*	*	IG		7c
24	scaffold37	193087	+1c	*	*	*	Overlapping		6c
24	scaffold43	18628	+1c	*	*	*	EX	fadE12	6c
24	scaffold43	37449	+1c	*	*	*	EX	yagI	7c
24	scaffold43	110320	+1c	*	*	*	EX	narP	5c
24	scaffold44	119293	+1g	*	*	*	EX	BASYS00152	5g
24	scaffold45	15792	+1g	*	*	*	EX	ykoG	5g
24	scaffold49	5498	+1c	*	*	*	Overlapping		5c
24	scaffold50	3715	+1c	*	*	*	IG		7c
24	scaffold59	25854	+1c	*	*	*	EX	yhfE	5c
24	scaffold67	4969	+1g	*	*	*	EX	BASYS00009	6g
24	scaffold70	10044	+1g	*	*	*	EX	BASYS00008	6g
27	scaffold3	34795	+1c	*	*	*	EX	ggt	4c
27	scaffold5	8580	+2gg	*	*	*	EX	lpfC	7g
27	scaffold5	114749	+4cccc	*	*	*	EX	BASYS00119	5c
27	scaffold17	500	+1c	*	*	*	IG		7c
27	scaffold17	17201	+1t	*	*	*	IG		7t
27	scaffold17	83291	+1c	*	*	*	IG		7c
27	scaffold17	100471	+1g	*	*	*	EX	BASYS00158	6g
27	scaffold18	25381	+1g	*	*	*	EX	yicO	5g
27	scaffold19	33533	+1c	*	*	*	EX	atoS	5c
27	scaffold19	61309	+1c	*	*	*	EX	BASYS00080	7c
27	scaffold21	207650	-1g	*	*	*	Overlapping		4g
27	scaffold22	50555	+1g	*	*	*	EX	phhA	7g
27	scaffold22	108925	+1a	*	*	*	EX	ccmH	7a
27	scaffold24	235516	+1g	*	*	*	Overlapping		6g
27	scaffold25	30015	+1g	*	*	*	Overlapping		7g
27	scaffold26	122001	+1c	*	*	*	EX	epsC	5c
27	scaffold27	19608	+1c	*	*	*	EX	BASYS00026	6c
27	scaffold28	111246	-1g	*	*	*	EX	BASYS00168	7g
27	scaffold29	91124	+1c	*	*	*	EX	BASYS00077	3gc
27	scaffold32	94903	+2gg	*	*	*	EX	ada	6g
27	scaffold32	107893	+1g	*	*	*	EX	chpE	7g
27	scaffold33	85357	+1g	*	*	*	Overlapping		5g
27	scaffold36	91301	+1g	*	*	*	IG		6g
27	scaffold37	30650	+1g	*	*	*	EX	gltC	5g
27	scaffold37	35823	-1g	*	*	*	EX	yafC	6g
27	scaffold37	47599	+1c	*	*	*	IG		5c
27	scaffold37	83062	+1c	*	*	*	EX	sulA	5c
27	scaffold37	111324	+2cc	*	*	*	EX	BASYS00145	7c
27	scaffold37	130521	+1c	*	*	*	EX	BASYS00170	6c
27	scaffold37	173249	+1g	*	*	*	EX	invG	6g
27	scaffold40	7556	+1c	*	*	*	EX	BASYS00011	7c
27	scaffold41	15527	+1g	*	*	*	IG		5g
27	scaffold43	37250	+1g	*	*	*	EX	BASYS00034	6g
27	scaffold43	110320	+1c	*	*	*	EX	narP	5c
27	scaffold44	23548	+1g	*	*	*	EX	BASYS00034	6g
27	scaffold52	32913	+1g	*	*	*	EX	BASYS00047	6g
27	scaffold52	34479	+1g	*	*	*	EX	BASYS00048	5g
27	scaffold59	87631	+1g	*	*	*	EX	BASYS00116	6g
29	scaffold1	4441	+1c	*	*	*	IG		6c
29	scaffold1	46058	+1t	*	*	*	EX	mocR	7t
29	scaffold1	52101	+1c	*	*	*	EX	nac	5c
29	scaffold1	65774	+1c	*	*	*	EX	BASYS00076	5c
29	scaffold5	126197	+1c	*	*	*	EX	ybiC	6c
29	scaffold8	98489	+1c	*	*	*	EX	mocR	5c
29	scaffold10	61094	+2cc	*	*	*	EX	yeaD	6c
29	scaffold11	244605	+1g	*	*	*	EX	BASYS00376	6g
29	scaffold12	37474	+1c	*	*	*	Overlapping		6c
29	scaffold15	17971	+1c	*	*	*	IG		5c
29	scaffold17	14622	+1c	*	*	*	IG		6c
29	scaffold17	17265	+1c	*	*	*	IG		5c
29	scaffold19	61309	+2cc	*	*	*	EX	BASYS00080	7c
29	scaffold20	9176	+1c	*	*	*	EX	BASYS00019	6c
29	scaffold20	15260	+1g	*	*	*	EX	dctB	4g
29	scaffold21	40330	+1c	*	*	*	EX	BASYS00063	6c
29	scaffold21	85485	+1c	*	*	*	IG		5c
29	scaffold21	94328	+1g	*	*	*	EX	BASYS00137	6g
29	scaffold22	50555	+1g	*	*	*	EX	phhA	7g
29	scaffold22	60248	-3gca	*	*	*	Overlapping		4tgc
29	scaffold24	38495	+1c	*	*	*	EX	BASYS00063	6c
29	scaffold24	128749	+1c	*	*	*	Overlapping		6c
29	scaffold26	64719	+1g	*	*	*	IG		6g
29	scaffold26	79326	-1c	*	*	*	IG		7c
29	scaffold26	136028	+1c	*	*	*	IG		6c
29	scaffold27	3939	+2gg	*	*	*	IG		7g
29	scaffold27	64566	+1g	*	*	*	IG		6g
29	scaffold28	82760	+1g	*	*	*	IG		5g
29	scaffold28	111246	+1g	*	*	*	EX	BASYS00168	7g
29	scaffold30	36949	+1c	*	*	*	EX	rbcR	6c
29	scaffold32	46596	+1g	*	*	*	EX	zraS	6g
29	scaffold32	97164	+1c	*	*	*	EX	modA	5c
29	scaffold32	132325	+1g	*	*	*	EX	BASYS00184	6g
29	scaffold36	49940	+2gg	*	*	*	EX	BASYS00066	6g
29	scaffold37	50897	+1c	*	*	*	EX	BASYS00070	5c
29	scaffold37	172885	+1g	*	*	*	EX	hilA	6g
29	scaffold37	178995	+1c	*	*	*	IG		7c
29	scaffold39	6587	+1g	*	*	*	Overlapping		5g
29	scaffold43	37449	+1c	*	*	*	EX	yagI	7c
29	scaffold44	57977	+2cc	*	*	*	IG		6c
29	scaffold44	118249	+1g	*	*	*	EX	BASYS00151	5g
29	scaffold45	12067	+1g	*	*	*	Overlapping		5g
29	scaffold50	3094	+1c	*	*	*	EX	dmlR	5c
29	scaffold50	11061	+1c	*	*	*	Overlapping		5c
29	scaffold50	28801	+1c	*	*	*	EX	envR	5c
29	scaffold53	3307	+1g	*	*	*	EX	pfeS	5g
29	scaffold53	4234	+2gg	*	*	*	IG		7g
29	scaffold53	19988	+1g	*	*	*	EX	hxuA	6g
29	scaffold59	21195	+1g	*	*	*	EX	BASYS00023	5g
29	scaffold59	54802	-1a	*	*	*	IG		8a
29	scaffold62	46766	-1a	*	*	*	EX	BASYS00053	4a
29	scaffold68	26037	+1g	*	*	*	EX	BASYS00041	6g
29	scaffold70	1631	+1c	*	*	*	IG		5c
30	scaffold1	71213	+1c	*	*	*	EX	ybgK	6c
30	scaffold1	130775	-2gc	*	*	*	EX	imuB	5gc
30	scaffold4	64228	+1c	*	*	*	Overlapping		6c
30	scaffold5	111437	+1c	*	*	*	EX	tibA	6c
30	scaffold6	26014	+1g	*	*	*	EX	ibpB	6g
30	scaffold7	1844	+1c	*	*	*	IG		6c
30	scaffold7	19074	+1c	*	*	*	EX	BASYS00027	4c
30	scaffold12	53373	+1g	*	*	*	EX	pdhA	6g
30	scaffold17	47885	+1c	*	*	*	IG		7c
30	scaffold17	125546	+1c	*	*	*	EX	aotP	7c
30	scaffold18	92122	+1g	*	*	*	EX	BASYS00145	4g
30	scaffold19	41440	-1a	*	*	*	EX	BASYS00057	8a
30	scaffold20	30964	+1c	*	*	*	EX	apxIIIA	6c
30	scaffold20	122683	+1c	*	*	*	EX	BASYS00181	6c
30	scaffold22	2870	-1g	*	*	*	EX	cya	3cgg
30	scaffold22	80042	+1c	*	*	*	IG		7c
30	scaffold24	65297	+1c	*	*	*	EX	rimK	5c
30	scaffold28	63734	+1c	*	*	*	Overlapping		6c
30	scaffold33	113002	+1g	*	*	*	IG		5g
30	scaffold37	178995	+1c	*	*	*	IG		7c
30	scaffold37	296245	+1g	*	*	*	Overlapping		7g
30	scaffold43	1132	+1c	*	*	*	IG		6c
30	scaffold44	73255	+1c	*	*	*	EX	hlyB	6c
30	scaffold49	5531	+1c	*	*	*	Overlapping		6c
30	scaffold53	4234	+1g	*	*	*	IG		7g
30	scaffold59	87631	+1g	*	*	*	EX	BASYS00116	6g
32	scaffold1	28469	+1c	*	*	*	EX	BASYS00036	5c
32	scaffold5	26566	+1g	*	*	*	EX	tkrA	5g
32	scaffold5	75627	+1c	*	*	*	Overlapping		4c
32	scaffold5	122744	+1c	*	*	*	EX	xanQ	6c
32	scaffold8	26475	+1c	*	*	*	EX	panB	5c
32	scaffold9	18272	+2cc	*	*	*	EX	BASYS00025	6c
32	scaffold9	40614	+1c	*	*	*	EX	BASYS00054	6c
32	scaffold11	273743	+1c	*	*	*	EX	BASYS00421	6c
32	scaffold14	15895	+1c	*	*	*	EX	estA	5c
32	scaffold14	29781	+2cc	*	*	*	IG		6c
32	scaffold14	100800	+1c	*	*	*	EX	creC	5c
32	scaffold15	6524	+1g	*	*	*	EX	gcvR	5g
32	scaffold15	57003	+1g	*	*	*	Overlapping		5g
32	scaffold16	6775	+1c	*	*	*	EX	catR	5c
32	scaffold16	11296	+1c	*	*	*	EX	benC	6c
32	scaffold16	19252	-1n	*	*	*	EX	yfiB	-
32	scaffold17	14622	+1c	*	*	*	IG		6c
32	scaffold17	62843	+1c	*	*	*	EX	BASYS00108	6c
32	scaffold18	20289	+1g	*	*	*	EX	ycdC	5g
32	scaffold19	105325	+1c	*	*	*	EX	BASYS00144	6c
32	scaffold19	109211	-1a	*	*	*	IG		8a
32	scaffold19	204389	+1c	*	*	*	EX	BASYS00265	5c
32	scaffold20	30964	+2cc	*	*	*	EX	apxIIIA	6c
32	scaffold22	25749	+1c	*	*	*	EX	cobQ	4c
32	scaffold22	159950	+1g	*	*	*	EX	braZ	5g
32	scaffold22	191485	+1g	*	*	*	IG		5g
32	scaffold24	74253	+1g	*	*	*	EX	recQ	5g
32	scaffold24	101926	+2gg	*	*	*	IG		6g
32	scaffold30	45831	+1g	*	*	*	EX	cbdA	5g
32	scaffold32	76247	-1a	*	*	*	IG		8a
32	scaffold33	48477	+4gggg	*	*	*	EX	smf	6g
32	scaffold36	49940	+1g	*	*	*	EX	BASYS00066	6g
32	scaffold36	73832	+1c	*	*	*	IG		7c
32	scaffold36	91301	+1g	*	*	*	IG		6g
32	scaffold37	19346	+1c	*	*	*	EX	BASYS00026	3tcc
32	scaffold37	101814	+1g	*	*	*	EX	rlmM	5g
32	scaffold37	107462	+1c	*	*	*	Overlapping		6c
32	scaffold37	296245	+1g	*	*	*	Overlapping		7g
32	scaffold39	30418	+1c	*	*	*	EX	atoS	5c
32	scaffold40	43897	+1c	*	*	*	Overlapping		5c
32	scaffold43	56107	+1c	*	*	*	Overlapping		5c
32	scaffold43	94855	+1c	*	*	*	EX	budC	6c
32	scaffold44	20166	+1c	*	*	*	Overlapping		5c
32	scaffold53	6872	+1g	*	*	*	Overlapping		4g
32	scaffold53	17409	-2ca	*	*	*	EX	BASYS00028	5ca
32	scaffold53	17502	+1c	*	*	*	IG		6c
32	scaffold59	69999	+1c	*	*	*	EX	potA	5c
32	scaffold62	49229	+1g	*	*	*	EX	cysG	6g
32	scaffold70	2359	+1g	*	*	*	EX	BASYS00003	4g
33	scaffold2	30840	-1t	*	*	*	IG		8t
33	scaffold6	59335	+1c	*	*	*	EX	BASYS00096	6c
33	scaffold9	2365	+1c	*	*	*	EX	BASYS00004	5c
33	scaffold9	16526	+1g	*	*	*	IG		6g
33	scaffold10	37852	+1c	*	*	*	IG		7c
33	scaffold11	166823	+1c	*	*	*	EX	glnH	5c
33	scaffold13	55235	+1g	*	*	*	EX	BASYS00076	6g
33	scaffold17	500	+1c	*	*	*	IG		7c
33	scaffold17	154397	+1c	*	*	*	EX	yaeL	6c
33	scaffold18	88380	+2gg	*	*	*	EX	yacG	5g
33	scaffold19	92572	+1t	*	*	*	EX	BASYS00123	8t
33	scaffold20	123206	+2ag	*	*	*	IG		5ag
33	scaffold22	130545	+1g	*	*	*	EX	BASYS00207	7g
33	scaffold24	7733	+1c	*	*	*	IG		7c
33	scaffold24	77565	+1c	*	*	*	EX	ydeP	6c
33	scaffold26	77845	+1c	*	*	*	IG		6c
33	scaffold26	79326	+1c	*	*	*	IG		7c
33	scaffold26	95410	+1c	*	*	*	EX	BASYS00115	5c
33	scaffold27	62684	+1a	*	*	*	EX	basS	5a
33	scaffold28	54765	+1g	*	*	*	IG		4g
33	scaffold28	111246	+1g	*	*	*	EX	BASYS00168	7g
33	scaffold30	103267	+1g	*	*	*	IG		6g
33	scaffold32	42699	+1c	*	*	*	EX	BASYS00057	6c
33	scaffold32	124865	+1c	*	*	*	EX	glpR	6c
33	scaffold33	37662	+1a	*	*	*	IG		6a
33	scaffold36	49940	+2gg	*	*	*	EX	BASYS00066	6g
33	scaffold37	23330	+1t	*	*	*	EX	BASYS00030	3t
33	scaffold37	216114	+1t	*	*	*	Overlapping		8t
33	scaffold37	218739	+1g	*	*	*	EX	pucI	4g
33	scaffold37	227476	+1a	*	*	*	IG		6a
33	scaffold40	6352	+1c	*	*	*	EX	BASYS00011	5c
33	scaffold43	37449	+1c	*	*	*	EX	yagI	7c
33	scaffold47	351	+1g	*	*	*	EX	BASYS00001	5g
33	scaffold53	19988	+1g	*	*	*	EX	hxuA	6g
33	scaffold55	4738	+1c	*	*	*	EX	fct	5c
33	scaffold59	7951	+1a	*	*	*	EX	BASYS00008	8a
33	scaffold59	87631	+1g	*	*	*	EX	BASYS00116	6g
33	scaffold67	4969	+1g	*	*	*	EX	BASYS00009	6g
34	scaffold1	7042	+1c	*	*	*	Overlapping		4c
34	scaffold1	78010	+1g	*	*	*	EX	uvrC	5g
34	scaffold2	56547	+1c	*	*	*	Overlapping		6c
34	scaffold2	72423	+1c	*	*	*	Overlapping		5c
34	scaffold4	17852	+1a	*	*	*	IG		7a
34	scaffold5	18097	+1c	*	*	*	EX	udg	5c
34	scaffold5	32567	+1c	*	*	*	IG		6c
34	scaffold5	75401	+1c	*	*	*	Overlapping		5c
34	scaffold7	596	+1c	*	*	*	EX	ybhI	5c
34	scaffold7	20615	+1c	*	*	*	Overlapping		5c
34	scaffold7	52649	+1c	*	*	*	Overlapping		5c
34	scaffold11	34578	+1c	*	*	*	EX	pyrC'	5c
34	scaffold11	67115	+1c	*	*	*	EX	BASYS00109	6c
34	scaffold11	136387	+1c	*	*	*	EX	xcpR	6c
34	scaffold11	291527	+1c	*	*	*	EX	BASYS00449	6c
34	scaffold15	56420	+1g	*	*	*	EX	aceK	4g
34	scaffold17	61811	-4nccc	*	*	*	IG		-
34	scaffold17	116015	+1c	*	*	*	EX	oprF	5c
34	scaffold18	61821	+1g	*	*	*	IG		6g
34	scaffold18	83797	-1t	*	*	*	IG		8t
34	scaffold18	91113	+1g	*	*	*	EX	pilC	5g
34	scaffold20	70187	+1c	*	*	*	EX	BASYS00102	5c
34	scaffold21	9873	+1c	*	*	*	Overlapping		4c
34	scaffold21	34378	+1c	*	*	*	Overlapping		6c
34	scaffold22	94049	+1g	*	*	*	EX	cheA	5g
34	scaffold24	125417	+1g	*	*	*	EX	mutY	6g
34	scaffold24	200204	+3ggg	*	*	*	EX	phaA	7g
34	scaffold25	30015	+1g	*	*	*	Overlapping		7g
34	scaffold26	8321	+1c	*	*	*	EX	BASYS00018	5c
34	scaffold27	19608	+1c	*	*	*	EX	BASYS00026	6c
34	scaffold27	80803	+1g	*	*	*	EX	hpuB	5g
34	scaffold28	21321	+1g	*	*	*	IG		5g
34	scaffold29	119936	+1g	*	*	*	EX	BASYS00118	6g
34	scaffold30	1890	+1g	*	*	*	EX	BASYS00003	5g
34	scaffold32	89161	-1a	*	*	*	IG		-
34	scaffold32	104152	+2cc	*	*	*	EX	arsR	7c
34	scaffold32	133643	+1c	*	*	*	EX	BASYS00184	6c
34	scaffold36	43867	+1g	*	*	*	EX	acnA	6g
34	scaffold36	44531	-1g	*	*	*	EX	acnA	5g
34	scaffold37	50897	+1c	*	*	*	EX	BASYS00070	5c
34	scaffold37	52642	+1c	*	*	*	IG		4c
34	scaffold37	134603	+1c	*	*	*	IG		7c
34	scaffold37	136802	+1g	*	*	*	EX	yncB	5g
34	scaffold37	239482	+1g	*	*	*	EX	BASYS00312	6g
34	scaffold39	21073	+1g	*	*	*	EX	trg	4g
34	scaffold41	13104	+1t	*	*	*	EX	BASYS00019	6t
34	scaffold45	6322	+1g	*	*	*	EX	pleD	7g
34	scaffold46	4262	+1a	*	*	*	EX	pepQ	5a
34	scaffold50	23603	+4cccc	*	*	*	EX	yedQ	6c
34	scaffold53	24292	+1g	*	*	*	EX	BASYS00031	5g
34	scaffold65	25636	+1g	*	*	*	IG		6g
35	scaffold1	28469	+1c	*	*	*	EX	BASYS00036	5c
35	scaffold1	99155	+1c	*	*	*	IG		5c
35	scaffold2	75554	+1c	*	*	*	EX	BASYS00096	7c
35	scaffold4	15929	+1c	*	*	*	EX	flgC	5c
35	scaffold5	85986	+1c	*	*	*	Overlapping		5c
35	scaffold14	61235	+1t	*	*	*	EX	pqqF	5t
35	scaffold15	44461	+1a	*	*	*	IG		7a
35	scaffold16	11296	+1c	*	*	*	EX	benC	6c
35	scaffold17	48096	+1c	*	*	*	EX	BASYS00083	6c
35	scaffold17	61811	-5ncccc	*	*	*	IG		-
35	scaffold17	85175	-1c	*	*	*	IG		6c
35	scaffold17	154397	+1c	*	*	*	EX	yaeL	6c
35	scaffold17	162247	+1c	*	*	*	EX	glnD	5c
35	scaffold18	4578	+1c	*	*	*	EX	BASYS00008	6c
35	scaffold18	16915	+1g	*	*	*	Overlapping		5g
35	scaffold18	47043	+1g	*	*	*	EX	ykoW	5g
35	scaffold18	58203	+1t	*	*	*	EX	BASYS00085	7t
35	scaffold18	96325	+1g	*	*	*	Overlapping		5g
35	scaffold19	58844	+1c	*	*	*	EX	yagX	5c
35	scaffold19	142543	+1c	*	*	*	EX	algJ	6c
35	scaffold19	148985	-2gc	*	*	*	EX	ybbO	5gc
35	scaffold20	13606	+2cc	*	*	*	EX	dctB	6c
35	scaffold20	70187	+1c	*	*	*	EX	BASYS00102	5c
35	scaffold21	49194	+1c	*	*	*	EX	mltF	6c
35	scaffold21	139621	+1c	*	*	*	EX	dacC	5c
35	scaffold23	1230	-1c	*	*	*	EX	yfdE	5c
35	scaffold23	3613	+1c	*	*	*	IG		6c
35	scaffold24	235516	+1g	*	*	*	Overlapping		6g
35	scaffold26	79326	+3ccc	*	*	*	IG		7c
35	scaffold27	7974	+1g	*	*	*	EX	rnfB	5g
35	scaffold28	90862	+1g	*	*	*	EX	BASYS00135	6g
35	scaffold32	46288	+1c	*	*	*	EX	zraS	6c
35	scaffold32	83670	+1c	*	*	*	EX	yfcU	6c
35	scaffold37	22729	+1c	*	*	*	IG		5c
35	scaffold37	31753	+1g	*	*	*	EX	BASYS00040	5g
35	scaffold37	134603	+1c	*	*	*	IG		7c
35	scaffold37	193087	+1c	*	*	*	Overlapping		6c
35	scaffold39	30917	-2cg	*	*	*	Overlapping		4cg
35	scaffold40	13835	+1g	*	*	*	EX	ybjJ	7g
35	scaffold40	29822	+1c	*	*	*	EX	acoA	6c
35	scaffold43	94855	-1c	*	*	*	EX	budC	6c
35	scaffold44	5769	+1a	*	*	*	IG		8a
35	scaffold44	121798	+1g	*	*	*	EX	ipaH7.8	7g
35	scaffold44	122834	+1g	*	*	*	EX	ipaH7.8	6g
35	scaffold46	12129	+1g	*	*	*	EX	mntA	4g
35	scaffold54	20176	+1c	*	*	*	Overlapping		5c
35	scaffold67	2492	+1c	*	*	*	EX	fadI	6c
35	scaffold69	3429	+1g	*	*	*	IG		5g
35	scaffold70	4142	+1g	*	*	*	IG		6g
35	scaffold70	8662	+1t	*	*	*	EX	BASYS00007	5t
35	scaffold70	15784	-1g	*	*	*	IG		12g
36	scaffold2	77777	+1c	*	*	*	EX	BASYS00099	6c
36	scaffold4	30282	+6tgcgga	*	*	*	EX	uspE	-
36	scaffold5	111437	+1c	*	*	*	EX	tibA	6c
36	scaffold8	32292	+1g	*	*	*	EX	rlmI	6g
36	scaffold9	40614	+1c	*	*	*	EX	BASYS00054	6c
36	scaffold11	40450	+2cc	*	*	*	IG		6c
36	scaffold11	114031	+1c	*	*	*	EX	potF	4c
36	scaffold11	291527	+1c	*	*	*	EX	BASYS00449	6c
36	scaffold12	17052	+1a	*	*	*	IG		5a
36	scaffold13	20913	-1c	*	*	*	Overlapping		4c
36	scaffold14	67235	+1c	*	*	*	EX	argD2	5c
36	scaffold14	149560	+1c	*	*	*	EX	rhlA	5c
36	scaffold14	175362	+3ccc	*	*	*	Overlapping		6c
36	scaffold16	19251	-3gna	*	*	*	EX	yfiB	8g
36	scaffold17	47885	+2cc	*	*	*	IG		7c
36	scaffold17	125546	+1c	*	*	*	EX	aotP	7c
36	scaffold17	154397	+3ccc	*	*	*	EX	yaeL	6c
36	scaffold19	8020	+1g	*	*	*	EX	gltJ	6g
36	scaffold19	148040	+4cccc	*	*	*	IG		6c
36	scaffold19	210760	+1c	*	*	*	IG		6c
36	scaffold20	5801	+1c	*	*	*	EX	BASYS00015	4c
36	scaffold20	70187	+1c	*	*	*	EX	BASYS00102	5c
36	scaffold20	122683	+1c	*	*	*	EX	BASYS00181	6c
36	scaffold21	9836	-1g	*	*	*	EX	rcsB	5g
36	scaffold21	110494	+1c	*	*	*	EX	ydaM	4c
36	scaffold21	154636	+1c	*	*	*	Overlapping		6c
36	scaffold22	75736	+1g	*	*	*	EX	fliI	5g
36	scaffold22	79184	+2cc	*	*	*	EX	BASYS00119	7c
36	scaffold24	109989	+1c	*	*	*	IG		6c
36	scaffold24	217451	+1g	*	*	*	Overlapping		5g
36	scaffold24	237685	+2gg	*	*	*	EX	BASYS00363	7g
36	scaffold25	30015	+1g	*	*	*	Overlapping		7g
36	scaffold26	3735	+2cc	*	*	*	Overlapping		6c
36	scaffold26	20048	+1c	*	*	*	EX	tycC	5c
36	scaffold26	45240	-1c	*	*	*	EX	mobA	4c
36	scaffold26	79326	+1c	*	*	*	IG		7c
36	scaffold27	8586	+1g	*	*	*	EX	rnfB	5g
36	scaffold28	79699	+1c	*	*	*	EX	BASYS00124	4c
36	scaffold28	90054	+1g	*	*	*	EX	BASYS00133	6g
36	scaffold28	90862	+1g	*	*	*	EX	BASYS00135	6g
36	scaffold29	53168	+1g	*	*	*	Overlapping		5g
36	scaffold29	94657	+1c	*	*	*	EX	kefB	5c
36	scaffold32	124865	+1c	*	*	*	EX	glpR	6c
36	scaffold33	48477	+1g	*	*	*	EX	smf	6g
36	scaffold36	35955	+2gg	*	*	*	EX	glpD	6g
36	scaffold36	104883	+1c	*	*	*	Overlapping		6c
36	scaffold37	111324	+2cc	*	*	*	EX	BASYS00145	7c
36	scaffold37	117276	-1t	*	*	*	EX	BASYS00152	-
36	scaffold37	145984	+1g	*	*	*	IG		5g
36	scaffold37	301651	+1c	*	*	*	EX	yqeB	5c
36	scaffold37	315339	+1c	*	*	*	EX	ddh	4c
36	scaffold40	13835	+1g	*	*	*	EX	ybjJ	7g
36	scaffold44	61199	+1g	*	*	*	EX	narG	6g
36	scaffold44	117152	+2cc	*	*	*	EX	BASYS00150	6c
36	scaffold44	121798	+1g	*	*	*	EX	ipaH7.8	7g
36	scaffold44	122834	+1g	*	*	*	EX	ipaH7.8	6g
36	scaffold50	21437	+1c	*	*	*	EX	BASYS00037	5c
36	scaffold52	6946	+1c	*	*	*	EX	BASYS00010	5c
36	scaffold53	17502	+1c	*	*	*	IG		6c
36	scaffold55	14478	+1c	*	*	*	EX	polB	5c
36	scaffold59	7951	-1a	*	*	*	EX	BASYS00008	8a
36	scaffold59	54726	+1c	*	*	*	IG		6c
36	scaffold60	5292	+1c	*	*	*	EX	BASYS00008	6c
36	scaffold62	49229	+1g	*	*	*	EX	cysG	6g
38	scaffold1	4441	+1c	*	*	*	IG		6c
38	scaffold1	53208	+1c	*	*	*	EX	alsR	4c
38	scaffold1	58319	+1t	*	*	*	EX	yjeP	6t
38	scaffold1	118128	+1c	*	*	*	Overlapping		5c
38	scaffold2	65476	+1c	*	*	*	EX	BASYS00084	5c
38	scaffold2	77777	+1c	*	*	*	EX	BASYS00099	6c
38	scaffold5	8580	+1g	*	*	*	EX	lpfC	7g
38	scaffold5	28780	+2gg	*	*	*	IG		6g
38	scaffold5	34713	+1g	*	*	*	EX	treY	5g
38	scaffold5	76498	-1t	*	*	*	EX	yesS	7t
38	scaffold5	92806	+1c	*	*	*	EX	ilvA	6c
38	scaffold6	62055	+2gg	*	*	*	IG		5g
38	scaffold7	23119	+1c	*	*	*	Overlapping		5c
38	scaffold7	60479	+1c	*	*	*	EX	yhaZ	5c
38	scaffold7	92368	+1c	*	*	*	EX	ydiK	5c
38	scaffold8	14101	+1a	*	*	*	EX	hmuT	-
38	scaffold8	97547	+1a	*	*	*	EX	benE	6a
38	scaffold8	106816	+1c	*	*	*	EX	cocE	4c
38	scaffold9	35244	+1a	*	*	*	EX	surA	5a
38	scaffold10	62782	+1a	*	*	*	IG		6a
38	scaffold11	176335	-1a	*	*	*	EX	gatA	6a
38	scaffold13	32927	+1c	*	*	*	EX	yhdG	4c
38	scaffold14	15895	+1c	*	*	*	EX	estA	5c
38	scaffold15	75329	-1t	*	*	*	EX	BASYS00113	7t
38	scaffold17	69640	+1c	*	*	*	EX	kgtP	6c
38	scaffold17	125662	+1g	*	*	*	EX	aotP	6g
38	scaffold18	81231	-1c	*	*	*	IG		7c
38	scaffold18	89962	+1t	*	*	*	EX	pilC	-
38	scaffold19	117755	+1c	*	*	*	EX	rhsB	7c
38	scaffold22	33489	+2tg	*	*	*	EX	BASYS00050	3c
38	scaffold22	50555	+1g	*	*	*	EX	phhA	7g
38	scaffold22	115802	+1a	*	*	*	EX	phnI	6a
38	scaffold22	130545	-1g	*	*	*	EX	BASYS00207	7g
38	scaffold22	145401	-1t	*	*	*	IG		8t
38	scaffold24	121989	+1g	*	*	*	EX	foxA	5g
38	scaffold24	122483	+1c	*	*	*	EX	foxA	6c
38	scaffold24	125745	-1g	*	*	*	EX	mutY	3g
38	scaffold24	268216	+1g	*	*	*	EX	BASYS00405	5g
38	scaffold26	3735	+2cc	*	*	*	Overlapping		6c
38	scaffold26	130137	+1a	*	*	*	EX	BASYS00155	7a
38	scaffold26	153587	+1c	*	*	*	EX	BASYS00179	5c
38	scaffold28	111246	+2gg	*	*	*	EX	BASYS00168	7g
38	scaffold29	6848	+1c	*	*	*	EX	BASYS00014	6c
38	scaffold29	120495	+1t	*	*	*	EX	BASYS00121	6t
38	scaffold30	55603	+1c	*	*	*	EX	yebQ	5c
38	scaffold30	63520	+1c	*	*	*	Overlapping		5c
38	scaffold32	56032	+3ctc	*	*	*	EX	sir1	3ctc
38	scaffold32	89738	+1c	*	*	*	EX	BASYS00119	4c
38	scaffold32	124865	+1c	*	*	*	EX	glpR	6c
38	scaffold33	61736	+1g	*	*	*	EX	dgoT	5g
38	scaffold33	68520	+1c	*	*	*	EX	BASYS00094	3c
38	scaffold36	58307	+1g	*	*	*	IG		6g
38	scaffold37	87589	-1a	*	*	*	IG		9a
38	scaffold37	110994	+1c	*	*	*	EX	BASYS00145	6c
38	scaffold37	178995	+1c	*	*	*	IG		7c
38	scaffold37	266394	+1t	*	*	*	EX	BASYS00354	7t
38	scaffold37	296245	+1g	*	*	*	Overlapping		7g
38	scaffold40	13835	+1g	*	*	*	EX	ybjJ	7g
38	scaffold43	37250	-1g	*	*	*	EX	BASYS00034	6g
38	scaffold44	68190	+1g	*	*	*	Overlapping		6g
38	scaffold44	102417	-1c	*	*	*	EX	yyaR	3c
38	scaffold44	107776	+1c	*	*	*	EX	pcpB	5c
38	scaffold49	5289	+1c	*	*	*	Overlapping		5c
38	scaffold52	32913	+1g	*	*	*	EX	BASYS00047	6g
38	scaffold53	4234	+1g	*	*	*	IG		7g
38	scaffold53	24181	+1g	*	*	*	EX	BASYS00031	6g
38	scaffold59	54802	-1a	*	*	*	IG		8a
38	scaffold60	11508	+1g	*	*	*	EX	fhaB	3c
38	scaffold62	28017	-2gc	*	*	*	EX	ycfD	4gc
38	scaffold65	5569	+1g	*	*	*	EX	silP	5g
38	scaffold69	9606	+1c	*	*	*	EX	BASYS00012	5c
38	scaffold69	16751	+1c	*	*	*	EX	BASYS00022	6c
42	scaffold7	41494	+1g	*	*	*	IG		6g
42	scaffold7	69687	+1c	*	*	*	EX	BASYS00098	6c
42	scaffold10	61094	+1c	*	*	*	EX	yeaD	6c
42	scaffold11	367691	+1c	*	*	*	IG		5c
42	scaffold14	5227	+1g	*	*	*	EX	argC	6g
42	scaffold14	43386	+1c	*	*	*	EX	yeaH	6c
42	scaffold16	19244	+1g	*	*	*	EX	yfiB	8g
42	scaffold17	17201	+1t	*	*	*	IG		7t
42	scaffold19	61309	+1c	*	*	*	EX	BASYS00080	7c
42	scaffold19	64803	+1c	*	*	*	EX	oprB	4c
42	scaffold20	54317	+1g	*	*	*	Overlapping		5g
42	scaffold21	226000	+1c	*	*	*	EX	hrpH	6c
42	scaffold22	69854	+2gg	*	*	*	EX	atoS	5g
42	scaffold24	145695	+1t	*	*	*	EX	thiI	5t
42	scaffold26	79326	+1c	*	*	*	IG		7c
42	scaffold28	11745	+1g	*	*	*	EX	BASYS00015	5g
42	scaffold28	35625	+1g	*	*	*	Overlapping		6g
42	scaffold29	122749	+1g	*	*	*	EX	fct	5g
42	scaffold33	26645	+2cc	*	*	*	IG		5c
42	scaffold37	178995	+1c	*	*	*	IG		7c
42	scaffold37	201337	+1c	*	*	*	Overlapping		5c
42	scaffold37	266430	+1t	*	*	*	EX	BASYS00354	7t
42	scaffold43	63013	+1g	*	*	*	EX	BASYS00063	5g
42	scaffold43	94855	+2cc	*	*	*	EX	budC	6c
42	scaffold44	15495	+1g	*	*	*	IG		5g
42	scaffold45	3285	-1c	*	*	*	EX	BASYS00007	4c
42	scaffold45	6322	+1g	*	*	*	EX	pleD	7g
42	scaffold55	10401	+1g	*	*	*	EX	dmlA	6g
42	scaffold59	25854	+1c	*	*	*	EX	yhfE	5c
42	scaffold65	18298	+1t	*	*	*	EX	BASYS00029	8t
42	scaffold67	4969	+1g	*	*	*	EX	BASYS00009	6g
46	scaffold2	48270	-2cg	*	*	*	EX	yfdE	5cg
46	scaffold5	8580	+2gg	*	*	*	EX	lpfC	7g
46	scaffold11	30989	+1c	*	*	*	IG		7c
46	scaffold11	383835	+1g	*	*	*	EX	BASYS00595	6g
46	scaffold13	11694	+2gg	*	*	*	EX	bepE	6g
46	scaffold13	55235	+1g	*	*	*	EX	BASYS00076	6g
46	scaffold13	70426	+1c	*	*	*	EX	livM	5c
46	scaffold16	11296	+1c	*	*	*	EX	benC	6c
46	scaffold17	132858	+1c	*	*	*	Overlapping		5c
46	scaffold18	9917	+1c	*	*	*	EX	ygfT	5c
46	scaffold18	58203	+1t	*	*	*	EX	BASYS00085	7t
46	scaffold18	81231	+1c	*	*	*	IG		7c
46	scaffold19	35481	+1c	*	*	*	EX	yerD	5c
46	scaffold19	164144	+1c	*	*	*	EX	mdtB	5c
46	scaffold21	226000	+1c	*	*	*	EX	hrpH	6c
46	scaffold22	1622	+1g	*	*	*	EX	cya	5g
46	scaffold22	67683	+1c	*	*	*	EX	ntrC	6c
46	scaffold23	3613	+2cc	*	*	*	IG		6c
46	scaffold24	77565	+1c	*	*	*	EX	ydeP	6c
46	scaffold24	237685	+2gg	*	*	*	EX	BASYS00363	7g
46	scaffold25	6126	+1c	*	*	*	EX	pfeA	5c
46	scaffold26	79326	+1c	*	*	*	IG		7c
46	scaffold26	107688	+1c	*	*	*	EX	ychK	5c
46	scaffold26	151072	+1c	*	*	*	IG		5c
46	scaffold27	19608	+1c	*	*	*	EX	BASYS00026	6c
46	scaffold28	47737	+1g	*	*	*	EX	BASYS00069	6g
46	scaffold29	43532	+1a	*	*	*	EX	lgrC	5a
46	scaffold29	59971	-1g	*	*	*	EX	lgrC	5g
46	scaffold32	43674	+1g	*	*	*	EX	zraS	6g
46	scaffold32	46596	+1g	*	*	*	EX	zraS	6g
46	scaffold32	66532	+1g	*	*	*	EX	yajO	5g
46	scaffold32	107893	+2gg	*	*	*	EX	chpE	7g
46	scaffold33	35205	+1c	*	*	*	EX	BASYS00039	6c
46	scaffold37	58751	+3ccc	*	*	*	EX	BASYS00082	6c
46	scaffold39	28909	+1g	*	*	*	Overlapping		4g
46	scaffold43	1132	+1c	*	*	*	IG		6c
46	scaffold43	94855	+2cc	*	*	*	EX	budC	6c
46	scaffold44	16626	+1g	*	*	*	Overlapping		6g
46	scaffold50	23603	+2cc	*	*	*	EX	yedQ	6c
46	scaffold52	16935	+1c	*	*	*	EX	BASYS00024	4c
46	scaffold53	16023	+1g	*	*	*	Overlapping		5g
47	scaffold1	12004	+1c	*	*	*	EX	qheDH	4c
47	scaffold1	57127	-1a	*	*	*	EX	yjeP	5a
47	scaffold5	8580	+1g	*	*	*	EX	lpfC	7g
47	scaffold5	37988	+1g	*	*	*	EX	BASYS00040	5g
47	scaffold6	12224	+1c	*	*	*	EX	BASYS00019	6c
47	scaffold6	28064	+1g	*	*	*	EX	BASYS00045	6g
47	scaffold6	57217	+1c	*	*	*	EX	pcp	5c
47	scaffold7	41494	+1g	*	*	*	IG		6g
47	scaffold7	58211	+1c	*	*	*	Overlapping		5c
47	scaffold7	71884	+1c	*	*	*	EX	scoA	4c
47	scaffold8	26867	+1c	*	*	*	EX	panC	5c
47	scaffold9	9727	-1c	*	*	*	IG		5c
47	scaffold10	14383	+1g	*	*	*	EX	BASYS00020	5g
47	scaffold10	39895	+1g	*	*	*	EX	yhhS	5g
47	scaffold10	53982	+1c	*	*	*	Overlapping		4c
47	scaffold11	118920	-1a	*	*	*	IG		6a
47	scaffold13	22921	+1g	*	*	*	EX	BASYS00027	5g
47	scaffold14	54215	+1c	*	*	*	EX	yegE	4c
47	scaffold17	42363	+1c	*	*	*	EX	BASYS00073	6c
47	scaffold17	125546	+1c	*	*	*	EX	aotP	7c
47	scaffold18	37517	+1g	*	*	*	Overlapping		5g
47	scaffold19	117755	+1c	*	*	*	EX	rhsB	7c
47	scaffold21	113301	+1g	*	*	*	EX	gcvA	6g
47	scaffold22	50809	+1g	*	*	*	EX	phhA	6g
47	scaffold24	122483	+1c	*	*	*	EX	foxA	6c
47	scaffold24	128749	+1c	*	*	*	Overlapping		6c
47	scaffold26	52433	+1c	*	*	*	EX	ykuI	3c
47	scaffold27	65570	-2gc	*	*	*	EX	acrB	4gc
47	scaffold28	46852	+1c	*	*	*	IG		6c
47	scaffold28	70961	+1c	*	*	*	EX	alkB1	5c
47	scaffold29	20056	+1g	*	*	*	EX	lgrC	6g
47	scaffold30	18658	+1a	*	*	*	EX	ydhP	6a
47	scaffold32	136847	+1c	*	*	*	EX	ydeK	5c
47	scaffold35	23554	+1g	*	*	*	IG		5g
47	scaffold37	8337	+1c	*	*	*	EX	aguA	5c
47	scaffold37	193087	+1c	*	*	*	Overlapping		6c
47	scaffold37	207154	+1g	*	*	*	Overlapping		5g
47	scaffold43	1132	+1c	*	*	*	IG		6c
47	scaffold43	87960	+1c	*	*	*	IG		4c
47	scaffold44	85607	+1g	*	*	*	EX	fecA	5g
47	scaffold49	33015	+1c	*	*	*	Overlapping		5c
47	scaffold51	1149	+1c	*	*	*	EX	mcpB	6c
47	scaffold53	29581	+2gg	*	*	*	Overlapping		6g
47	scaffold59	81565	-1c	*	*	*	EX	BASYS00107	5c
47	scaffold69	16464	+1c	*	*	*	EX	BASYS00022	6c
48	scaffold1	5724	+1a	*	*	*	EX	BASYS00008	7a
48	scaffold1	115490	-1t	*	*	*	Overlapping		-
48	scaffold2	20315	+1g	*	*	*	EX	BASYS00031	7g
48	scaffold2	72423	+1c	*	*	*	Overlapping		5c
48	scaffold2	75554	+1c	*	*	*	EX	BASYS00096	7c
48	scaffold3	23133	+1g	*	*	*	EX	czcA	5g
48	scaffold4	59089	+1c	*	*	*	EX	BASYS00078	5c
48	scaffold5	8580	-1g	*	*	*	EX	lpfC	7g
48	scaffold5	26925	+1c	*	*	*	IG		5c
48	scaffold5	44999	+2cc	*	*	*	EX	BASYS00050	6c
48	scaffold5	73367	+1c	*	*	*	Overlapping		5c
48	scaffold7	91841	+1c	*	*	*	EX	BASYS00137	5c
48	scaffold8	2562	+1a	*	*	*	IG		6a
48	scaffold11	47750	+1t	*	*	*	Overlapping		-
48	scaffold11	126958	-1a	*	*	*	EX	oprD	6a
48	scaffold11	204283	-1c	*	*	*	EX	cya	4c
48	scaffold13	54903	+2cc	*	*	*	EX	BASYS00075	6c
48	scaffold13	55235	+1g	*	*	*	EX	BASYS00076	6g
48	scaffold14	72863	+1g	*	*	*	EX	BASYS00097	5g
48	scaffold14	181870	+1g	*	*	*	EX	BASYS00248	5g
48	scaffold15	65540	+1c	*	*	*	EX	aqpZ	6c
48	scaffold16	19244	+1g	*	*	*	EX	yfiB	8g
48	scaffold17	47885	+1c	*	*	*	IG		7c
48	scaffold17	83291	+2cc	*	*	*	IG		7c
48	scaffold17	85175	+1c	*	*	*	IG		6c
48	scaffold17	100471	+1g	*	*	*	EX	BASYS00158	6g
48	scaffold17	119130	+3ccc	*	*	*	IG		5c
48	scaffold17	154397	+1c	*	*	*	EX	yaeL	6c
48	scaffold18	58833	+1g	*	*	*	EX	BASYS00086	5g
48	scaffold18	81231	+1c	*	*	*	IG		7c
48	scaffold18	94414	+1g	*	*	*	EX	BASYS00149	4g
48	scaffold19	41440	-1a	*	*	*	EX	BASYS00057	8a
48	scaffold19	45613	+1c	*	*	*	EX	BASYS00062	5c
48	scaffold19	56371	+1g	*	*	*	EX	BASYS00074	4g
48	scaffold19	61309	+1c	*	*	*	EX	BASYS00080	7c
48	scaffold19	101821	-1c	*	*	*	EX	gltF	4c
48	scaffold19	109211	-1a	*	*	*	IG		8a
48	scaffold19	165786	+1g	*	*	*	EX	mdtB	5g
48	scaffold20	27909	+2cc	*	*	*	EX	gcvA	6c
48	scaffold20	59402	+1c	*	*	*	EX	cobK	6c
48	scaffold20	66066	+1c	*	*	*	EX	hmuV	6c
48	scaffold21	34378	+1c	*	*	*	Overlapping		6c
48	scaffold21	40336	-1t	*	*	*	EX	BASYS00063	-
48	scaffold21	51052	+1c	*	*	*	EX	fruB(HI)	5c
48	scaffold21	72051	+1g	*	*	*	EX	BASYS00104	5g
48	scaffold21	194052	+1c	*	*	*	IG		5c
48	scaffold22	2870	+1g	*	*	*	EX	cya	3cgg
48	scaffold22	29297	+1g	*	*	*	Overlapping		4g
48	scaffold22	50555	+1g	*	*	*	EX	phhA	7g
48	scaffold22	118885	+1g	*	*	*	Overlapping		5g
48	scaffold22	119252	+1c	*	*	*	EX	BASYS00185	4c
48	scaffold24	62718	+1g	*	*	*	EX	BASYS00101	6g
48	scaffold24	109989	+1c	*	*	*	IG		6c
48	scaffold24	200204	+1g	*	*	*	EX	phaA	7g
48	scaffold24	235516	+1g	*	*	*	Overlapping		6g
48	scaffold24	247530	+1g	*	*	*	EX	BASYS00381	4g
48	scaffold26	14583	+1g	*	*	*	EX	lgrC	5g
48	scaffold26	79326	+1c	*	*	*	IG		7c
48	scaffold26	82470	+3ccc	*	*	*	EX	BASYS00099	6c
48	scaffold26	107146	+1g	*	*	*	EX	ychK	5g
48	scaffold26	153673	+1c	*	*	*	Overlapping		5c
48	scaffold28	89109	+1g	*	*	*	EX	BASYS00133	6g
48	scaffold28	111246	+2gg	*	*	*	EX	BASYS00168	7g
48	scaffold29	20056	+1g	*	*	*	EX	lgrC	6g
48	scaffold30	51775	+1c	*	*	*	EX	ykvI	5c
48	scaffold30	106522	+1g	*	*	*	EX	ydcP	6g
48	scaffold32	84249	+1c	*	*	*	EX	yfcU	6c
48	scaffold33	56955	+1g	*	*	*	EX	gcvA	4g
48	scaffold36	44430	+1g	*	*	*	EX	acnA	6g
48	scaffold36	49940	+1g	*	*	*	EX	BASYS00066	6g
48	scaffold37	107462	+2cc	*	*	*	Overlapping		6c
48	scaffold37	172885	+1g	*	*	*	EX	hilA	6g
48	scaffold37	178995	+2cc	*	*	*	IG		7c
48	scaffold37	190433	+1c	*	*	*	Overlapping		5c
48	scaffold37	210500	+1c	*	*	*	EX	BASYS00267	5c
48	scaffold40	7915	+1c	*	*	*	IG		5c
48	scaffold43	29515	+1g	*	*	*	EX	caiC	6g
48	scaffold43	54308	+1g	*	*	*	Overlapping		5g
48	scaffold44	20166	+1c	*	*	*	Overlapping		5c
48	scaffold44	54058	+1g	*	*	*	EX	yneJ	5g
48	scaffold44	61199	+2gg	*	*	*	EX	narG	6g
48	scaffold44	85708	+1g	*	*	*	IG		4g
48	scaffold45	6322	+1g	*	*	*	EX	pleD	7g
48	scaffold53	28026	+1g	*	*	*	EX	BASYS00033	6g
48	scaffold55	13899	+1g	*	*	*	IG		5g
48	scaffold59	11562	+1c	*	*	*	EX	fadA	5c
48	scaffold67	4969	+1g	*	*	*	EX	BASYS00009	6g
48	scaffold69	4649	-1t	*	*	*	EX	BASYS00008	-
49	scaffold1	4441	+1c	*	*	*	IG		6c
49	scaffold5	122744	+1c	*	*	*	EX	xanQ	6c
49	scaffold6	12224	+2cc	*	*	*	EX	BASYS00019	6c
49	scaffold9	3229	-1a	*	*	*	IG		7a
49	scaffold10	3747	+3ggg	*	*	*	EX	BASYS00004	6g
49	scaffold10	14816	+1c	*	*	*	EX	BASYS00020	6c
49	scaffold10	40101	+1c	*	*	*	EX	yhhS	5c
49	scaffold11	30989	+1c	*	*	*	IG		7c
49	scaffold11	273743	+1c	*	*	*	EX	BASYS00421	6c
49	scaffold13	11694	+1g	*	*	*	EX	bepE	6g
49	scaffold13	22595	+2gg	*	*	*	Overlapping		5g
49	scaffold13	55235	+1g	*	*	*	EX	BASYS00076	6g
49	scaffold17	500	+1c	*	*	*	IG		7c
49	scaffold17	42363	+2cc	*	*	*	EX	BASYS00073	6c
49	scaffold17	69640	+1c	*	*	*	EX	kgtP	6c
49	scaffold18	10964	-1a	*	*	*	EX	BASYS00021	4a
49	scaffold18	20289	+1g	*	*	*	EX	ycdC	5g
49	scaffold18	81231	+1c	*	*	*	IG		7c
49	scaffold20	13606	+2cc	*	*	*	EX	dctB	6c
49	scaffold21	2105	+1c	*	*	*	IG		4c
49	scaffold21	41020	-1c	*	*	*	EX	BASYS00063	4c
49	scaffold21	50361	+1c	*	*	*	EX	fruB(HI)	5c
49	scaffold21	164746	+1c	*	*	*	EX	malT	6c
49	scaffold22	1622	+1g	*	*	*	EX	cya	5g
49	scaffold22	7660	+1c	*	*	*	EX	relA	4c
49	scaffold22	80042	-1c	*	*	*	IG		7c
49	scaffold22	101563	+1c	*	*	*	IG		5c
49	scaffold24	237685	+2gg	*	*	*	EX	BASYS00363	7g
49	scaffold26	52266	-1t	*	*	*	EX	ykuI	4t
49	scaffold26	69247	+1g	*	*	*	Overlapping		5g
49	scaffold27	64566	+2gg	*	*	*	IG		6g
49	scaffold28	54491	+1g	*	*	*	EX	BASYS00081	5g
49	scaffold28	74243	+1c	*	*	*	EX	fadL	4c
49	scaffold28	108644	+1c	*	*	*	Overlapping		-
49	scaffold29	50195	+1c	*	*	*	EX	tycC	6c
49	scaffold29	101761	+1g	*	*	*	EX	irlS	5g
49	scaffold29	119936	+1g	*	*	*	EX	BASYS00118	6g
49	scaffold30	29977	+1g	*	*	*	EX	oprD	5g
49	scaffold30	72514	+1g	*	*	*	EX	yjcD	6g
49	scaffold32	104151	-1t	*	*	*	EX	arsR	-
49	scaffold33	35729	+3ggg	*	*	*	EX	yycG	6g
49	scaffold36	104795	+1g	*	*	*	IG		5g
49	scaffold37	1825	+1c	*	*	*	EX	yneE	4c
49	scaffold44	73255	+1c	*	*	*	EX	hlyB	6c
49	scaffold46	3690	+1c	*	*	*	EX	pepQ	6c
49	scaffold70	272	+1g	*	*	*	EX	BASYS00001	6g
49	scaffold70	9387	+1c	*	*	*	EX	BASYS00007	6c
50	scaffold2	60814	+1c	*	*	*	IG		5c
50	scaffold3	23360	+1g	*	*	*	IG		5g
50	scaffold3	39393	+1a	*	*	*	EX	tehA	6a
50	scaffold4	27784	+1c	*	*	*	EX	BASYS00041	5c
50	scaffold5	17019	+1g	*	*	*	EX	arnF	5g
50	scaffold5	102705	+1g	*	*	*	EX	rstB	7g
50	scaffold5	124869	+1c	*	*	*	EX	BASYS00135	5c
50	scaffold5	128870	+1c	*	*	*	IG		6c
50	scaffold6	43484	+1g	*	*	*	IG		5g
50	scaffold6	65366	+1a	*	*	*	EX	BASYS00106	4a
50	scaffold7	1844	+1c	*	*	*	IG		6c
50	scaffold7	20929	-1c	*	*	*	EX	BASYS00029	5c
50	scaffold10	3747	+1g	*	*	*	EX	BASYS00004	6g
50	scaffold10	75773	+1c	*	*	*	Overlapping		5c
50	scaffold11	30989	+2cc	*	*	*	IG		7c
50	scaffold11	59285	-3cgc	*	*	*	EX	calB	3cgc
50	scaffold11	173549	+1c	*	*	*	IG		6c
50	scaffold11	177596	+1g	*	*	*	EX	ppk	5g
50	scaffold11	267632	+1c	*	*	*	Overlapping		6c
50	scaffold12	32005	+1g	*	*	*	EX	BASYS00034	6g
50	scaffold13	11694	-1g	*	*	*	EX	bepE	6g
50	scaffold13	50858	+1g	*	*	*	EX	BASYS00071	6g
50	scaffold15	71709	+1c	*	*	*	EX	yigM	5c
50	scaffold16	19252	-1n	*	*	*	EX	yfiB	-
50	scaffold17	29715	+1c	*	*	*	Overlapping		5c
50	scaffold17	61811	-5ncccc	*	*	*	IG		-
50	scaffold17	125546	+3ccc	*	*	*	EX	aotP	7c
50	scaffold18	81231	+1c	*	*	*	IG		7c
50	scaffold19	61309	+1c	*	*	*	EX	BASYS00080	7c
50	scaffold19	95785	+1c	*	*	*	EX	BASYS00130	5c
50	scaffold20	28074	+1c	*	*	*	EX	gcvA	5c
50	scaffold20	30964	+1c	*	*	*	EX	apxIIIA	6c
50	scaffold20	61000	+1c	*	*	*	EX	BASYS00090	5c
50	scaffold21	70301	+1g	*	*	*	EX	ybdL	4g
50	scaffold21	135491	+1c	*	*	*	EX	norR	4c
50	scaffold22	18752	+1c	*	*	*	EX	yliI	6c
50	scaffold22	51869	+1g	*	*	*	EX	tyrR	5g
50	scaffold22	130545	+1g	*	*	*	EX	BASYS00207	7g
50	scaffold24	200204	+1g	*	*	*	EX	phaA	7g
50	scaffold26	3735	+1c	*	*	*	Overlapping		6c
50	scaffold26	82036	+1c	*	*	*	Overlapping		5c
50	scaffold30	63355	+1g	*	*	*	Overlapping		5g
50	scaffold30	72514	+1g	*	*	*	EX	yjcD	6g
50	scaffold32	112207	+1c	*	*	*	EX	BASYS00157	5c
50	scaffold33	35729	+1g	*	*	*	EX	yycG	6g
50	scaffold37	45283	+1c	*	*	*	EX	gltS	6c
50	scaffold37	78268	-1t	*	*	*	EX	ywqA	-
50	scaffold37	172194	+1c	*	*	*	EX	iagB	5c
50	scaffold38	13621	+1g	*	*	*	EX	wcaJ	5g
50	scaffold43	1132	+1c	*	*	*	IG		6c
50	scaffold44	16427	+1c	*	*	*	Overlapping		6c
50	scaffold44	16626	+1g	*	*	*	Overlapping		6g
50	scaffold44	83240	+1g	*	*	*	IG		5g
50	scaffold44	121798	+2gg	*	*	*	EX	ipaH7.8	7g
50	scaffold45	11064	+1g	*	*	*	Overlapping		5g
50	scaffold45	17134	+1c	*	*	*	EX	BASYS00033	6c
50	scaffold50	18023	+1g	*	*	*	Overlapping		5g
50	scaffold52	32913	+1g	*	*	*	EX	BASYS00047	6g
51	scaffold2	20315	+1g	*	*	*	EX	BASYS00031	7g
51	scaffold2	33010	-1a	*	*	*	IG		6a
51	scaffold3	37631	+1a	*	*	*	Overlapping		5a
51	scaffold4	17834	+1g	*	*	*	IG		6g
51	scaffold5	23525	+1t	*	*	*	IG		5t
51	scaffold5	42142	+1g	*	*	*	EX	ydeU	6g
51	scaffold10	54290	+1g	*	*	*	EX	yihS	4g
51	scaffold10	79937	+1t	*	*	*	EX	galE	-
51	scaffold11	734	-1g	*	*	*	EX	rhlE	3g
51	scaffold11	207711	+2cc	*	*	*	EX	lysA	6c
51	scaffold11	396008	+1a	*	*	*	EX	BASYS00612	5a
51	scaffold13	11694	+2gg	*	*	*	EX	bepE	6g
51	scaffold17	61811	-5ncccc	*	*	*	IG		-
51	scaffold17	69640	+1c	*	*	*	EX	kgtP	6c
51	scaffold17	107617	+1g	*	*	*	Overlapping		4g
51	scaffold17	125546	+2cc	*	*	*	EX	aotP	7c
51	scaffold18	61821	+1g	*	*	*	IG		6g
51	scaffold18	99998	+1g	*	*	*	EX	hlyB	4g
51	scaffold19	36864	+1c	*	*	*	EX	BASYS00049	4c
51	scaffold19	61309	+1c	*	*	*	EX	BASYS00080	7c
51	scaffold20	102391	-1t	*	*	*	IG		6t
51	scaffold20	108987	+1c	*	*	*	EX	ordL	5c
51	scaffold20	122683	-1c	*	*	*	EX	BASYS00181	6c
51	scaffold21	24483	+1c	*	*	*	EX	yfjD	4c
51	scaffold21	177574	-1c	*	*	*	EX	BASYS00255	4c
51	scaffold22	91204	+1g	*	*	*	EX	ylxH	6g
51	scaffold24	77565	+1c	*	*	*	EX	ydeP	6c
51	scaffold24	79586	+1c	*	*	*	Overlapping		5c
51	scaffold24	217451	+1g	*	*	*	Overlapping		5g
51	scaffold26	3735	+2cc	*	*	*	Overlapping		6c
51	scaffold27	3939	+1g	*	*	*	IG		7g
51	scaffold27	5441	+1c	*	*	*	EX	nth	5c
51	scaffold27	19608	-1c	*	*	*	EX	BASYS00026	6c
51	scaffold27	80387	+1g	*	*	*	EX	ybaN	5g
51	scaffold28	89109	+1g	*	*	*	EX	BASYS00133	6g
51	scaffold29	43978	+1c	*	*	*	EX	lgrC	6c
51	scaffold30	34744	+1g	*	*	*	EX	ybhD	5g
51	scaffold30	90384	+1c	*	*	*	EX	BASYS00109	6c
51	scaffold32	81862	+1c	*	*	*	IG		5c
51	scaffold32	84894	+1g	*	*	*	EX	yfcU	6g
51	scaffold33	35729	+1g	*	*	*	EX	yycG	6g
51	scaffold36	3591	+1c	*	*	*	EX	BASYS00005	5c
51	scaffold37	53284	+1c	*	*	*	EX	dusA	4c
51	scaffold37	82008	+1t	*	*	*	EX	uidR	5t
51	scaffold37	94478	+1g	*	*	*	EX	uup	6g
51	scaffold37	178995	+1c	*	*	*	IG		7c
51	scaffold37	216026	+1t	*	*	*	Overlapping		6t
51	scaffold37	235733	-1a	*	*	*	EX	BASYS00305	6a
51	scaffold37	238479	+1a	*	*	*	EX	BASYS00308	7a
51	scaffold37	268479	+1c	*	*	*	Overlapping		5c
51	scaffold37	301953	+1g	*	*	*	EX	iorB	6g
51	scaffold37	308964	+1c	*	*	*	EX	comA	5c
51	scaffold44	10538	+1g	*	*	*	EX	BASYS00011	5g
51	scaffold44	12628	+1c	*	*	*	IG		5c
51	scaffold44	16626	+1g	*	*	*	Overlapping		6g
51	scaffold44	77485	+1g	*	*	*	EX	BASYS00097	5g
51	scaffold53	4234	+1g	*	*	*	IG		7g
51	scaffold53	20664	+1g	*	*	*	EX	hxuA	5g
51	scaffold57	1195	+1a	*	*	*	IG		6a
51	scaffold65	13613	+1c	*	*	*	IG		7c
52	scaffold1	4441	+1c	*	*	*	IG		6c
52	scaffold2	75554	+1c	*	*	*	EX	BASYS00096	7c
52	scaffold2	77777	+2cc	*	*	*	EX	BASYS00099	6c
52	scaffold3	15245	+1c	*	*	*	EX	proP	6c
52	scaffold4	1076	+1c	*	*	*	Overlapping		4c
52	scaffold4	64228	+1c	*	*	*	Overlapping		6c
52	scaffold5	80701	+1t	*	*	*	IG		-
52	scaffold6	2799	+1a	*	*	*	EX	BASYS00006	5a
52	scaffold8	13903	+1c	*	*	*	EX	BASYS00022	5c
52	scaffold10	2084	+1g	*	*	*	EX	BASYS00002	5g
52	scaffold10	46741	+1g	*	*	*	IG		6g
52	scaffold11	267632	+1c	*	*	*	Overlapping		6c
52	scaffold11	382642	+1c	*	*	*	Overlapping		6c
52	scaffold11	383835	+2gg	*	*	*	EX	BASYS00595	6g
52	scaffold12	2187	+1c	*	*	*	Overlapping		6c
52	scaffold13	27579	+1g	*	*	*	EX	BASYS00033	4g
52	scaffold13	39894	-3ccg	*	*	*	EX	ttuB	3ccg
52	scaffold14	181860	+1g	*	*	*	EX	BASYS00248	6g
52	scaffold16	19244	+1g	*	*	*	EX	yfiB	8g
52	scaffold16	19590	+1g	*	*	*	EX	yfiN	4g
52	scaffold17	85175	+1c	*	*	*	IG		6c
52	scaffold17	125546	-1c	*	*	*	EX	aotP	7c
52	scaffold18	4578	+1c	*	*	*	EX	BASYS00008	6c
52	scaffold18	36573	+1c	*	*	*	Overlapping		4c
52	scaffold18	50189	+1a	*	*	*	Overlapping		6a
52	scaffold19	45655	+1c	*	*	*	EX	BASYS00062	5c
52	scaffold19	64359	+2cc	*	*	*	IG		5c
52	scaffold19	142543	+3ccc	*	*	*	EX	algJ	6c
52	scaffold20	71058	+1c	*	*	*	EX	BASYS00103	5c
52	scaffold21	18547	+1g	*	*	*	EX	xerD	6g
52	scaffold21	46509	+1g	*	*	*	Overlapping		6g
52	scaffold21	72051	+1g	*	*	*	EX	BASYS00104	5g
52	scaffold21	85863	+1c	*	*	*	EX	cysE	5c
52	scaffold21	170760	+1g	*	*	*	IG		5g
52	scaffold24	58146	+1g	*	*	*	IG		5g
52	scaffold24	119253	+1c	*	*	*	Overlapping		5c
52	scaffold26	79221	+1c	*	*	*	EX	ohrR	6c
52	scaffold26	79326	+1c	*	*	*	IG		7c
52	scaffold27	69273	+1g	*	*	*	EX	acrD	5g
52	scaffold28	4822	+1g	*	*	*	EX	BASYS00007	4g
52	scaffold28	96365	+1g	*	*	*	Overlapping		5g
52	scaffold29	10801	+1c	*	*	*	EX	acrR	5c
52	scaffold29	59952	-27gcagggcctggctcgcgtcgggggcgg	*	*	*	EX	lgrC	-
52	scaffold30	103267	+1g	*	*	*	IG		6g
52	scaffold30	104047	+2gg	*	*	*	EX	BASYS00125	5g
52	scaffold32	41209	+1g	*	*	*	IG		6g
52	scaffold32	73245	+1t	*	*	*	EX	BASYS00098	7t
52	scaffold32	150090	+1c	*	*	*	EX	flp	6c
52	scaffold35	32138	+1c	*	*	*	EX	pgaA	4c
52	scaffold36	53609	+1c	*	*	*	EX	BASYS00070	5c
52	scaffold37	107462	+1c	*	*	*	Overlapping		6c
52	scaffold37	111324	+1c	*	*	*	EX	BASYS00145	7c
52	scaffold37	178995	+1c	*	*	*	IG		7c
52	scaffold37	185091	+1a	*	*	*	IG		7a
52	scaffold43	1132	+1c	*	*	*	IG		6c
52	scaffold43	85345	+1c	*	*	*	EX	BASYS00088	4c
52	scaffold44	121798	+2gg	*	*	*	EX	ipaH7.8	7g
52	scaffold45	3411	+1g	*	*	*	EX	BASYS00007	5g
52	scaffold46	401	+1c	*	*	*	EX	rhtA	4c
52	scaffold51	10712	+1c	*	*	*	EX	yddU	6c
52	scaffold53	4234	+2gg	*	*	*	IG		7g
52	scaffold53	19359	+1g	*	*	*	EX	hxuA	5g
52	scaffold55	10401	+1g	*	*	*	EX	dmlA	6g
52	scaffold59	7951	+1a	*	*	*	EX	BASYS00008	8a
52	scaffold59	25854	+1c	*	*	*	EX	yhfE	5c
52	scaffold59	46091	+1c	*	*	*	Overlapping		4c
52	scaffold69	16464	+1c	*	*	*	EX	BASYS00022	6c
52	scaffold70	272	+1g	*	*	*	EX	BASYS00001	6g
53	scaffold2	75554	+1c	*	*	*	EX	BASYS00096	7c
53	scaffold4	23546	+1c	*	*	*	Overlapping		6c
53	scaffold5	8580	+3ggg	*	*	*	EX	lpfC	7g
53	scaffold5	63569	-1t	*	*	*	EX	yciR	6t
53	scaffold5	122751	+1c	*	*	*	EX	xanQ	5c
53	scaffold7	21102	+1a	*	*	*	EX	BASYS00030	5a
53	scaffold7	53132	+1c	*	*	*	Overlapping		5c
53	scaffold8	98489	+1c	*	*	*	EX	mocR	5c
53	scaffold9	18272	+1c	*	*	*	EX	BASYS00025	6c
53	scaffold10	3747	+1g	*	*	*	EX	BASYS00004	6g
53	scaffold10	31873	+1c	*	*	*	EX	yciI	5c
53	scaffold11	23369	+1c	*	*	*	Overlapping		5c
53	scaffold11	55205	+3ccc	*	*	*	EX	BASYS00093	6c
53	scaffold11	273743	+1c	*	*	*	EX	BASYS00421	6c
53	scaffold13	11694	-1g	*	*	*	EX	bepE	6g
53	scaffold14	111001	+1g	*	*	*	EX	soxD	5g
53	scaffold15	4534	+1g	*	*	*	Overlapping		-
53	scaffold15	91628	+1g	*	*	*	EX	bepC	6g
53	scaffold17	500	+1c	*	*	*	IG		7c
53	scaffold17	125546	+1c	*	*	*	EX	aotP	7c
53	scaffold18	61821	+1g	*	*	*	IG		6g
53	scaffold18	84285	+1t	*	*	*	IG		8t
53	scaffold19	41431	+1c	*	*	*	EX	BASYS00057	6c
53	scaffold19	135156	+1c	*	*	*	EX	algE	5c
53	scaffold19	148040	+1c	*	*	*	IG		6c
53	scaffold19	217257	+1c	*	*	*	IG		5c
53	scaffold20	9176	+1c	*	*	*	EX	BASYS00019	6c
53	scaffold20	27909	+1c	*	*	*	EX	gcvA	6c
53	scaffold22	18752	+1c	*	*	*	EX	yliI	6c
53	scaffold22	79184	+1c	*	*	*	EX	BASYS00119	7c
53	scaffold24	125327	+1g	*	*	*	EX	mutY	5g
53	scaffold24	235516	+1g	*	*	*	Overlapping		6g
53	scaffold24	237685	+2gg	*	*	*	EX	BASYS00363	7g
53	scaffold26	3735	+1c	*	*	*	Overlapping		6c
53	scaffold26	136028	-1c	*	*	*	IG		6c
53	scaffold27	84200	+1g	*	*	*	Overlapping		4g
53	scaffold28	90862	+1g	*	*	*	EX	BASYS00135	6g
53	scaffold28	111246	+1g	*	*	*	EX	BASYS00168	7g
53	scaffold32	12145	+1g	*	*	*	EX	tetA	6g
53	scaffold32	91066	+1c	*	*	*	EX	BASYS00123	6c
53	scaffold32	119955	+1g	*	*	*	IG		6g
53	scaffold33	2595	+1c	*	*	*	EX	tnsC	5c
53	scaffold36	44115	+1c	*	*	*	EX	acnA	5c
53	scaffold37	45283	+1c	*	*	*	EX	gltS	6c
53	scaffold37	58751	+1c	*	*	*	EX	BASYS00082	6c
53	scaffold37	94478	+1g	*	*	*	EX	uup	6g
53	scaffold37	134603	+1c	*	*	*	IG		7c
53	scaffold37	178995	+1c	*	*	*	IG		7c
53	scaffold37	182941	+1g	*	*	*	Overlapping		6g
53	scaffold38	4467	+1g	*	*	*	IG		5g
53	scaffold40	29822	+1c	*	*	*	EX	acoA	6c
53	scaffold43	66698	+1c	*	*	*	EX	BASYS00068	5c
53	scaffold43	67260	+1c	*	*	*	EX	BASYS00069	5c
53	scaffold44	87884	+1g	*	*	*	EX	yejF	5g
53	scaffold45	6322	+1g	*	*	*	EX	pleD	7g
53	scaffold45	17134	+1c	*	*	*	EX	BASYS00033	6c
53	scaffold53	4234	+2gg	*	*	*	IG		7g
53	scaffold65	13613	+1c	*	*	*	IG		7c
53	scaffold67	13197	+1c	*	*	*	EX	BASYS00025	5c
54	scaffold2	56547	+1c	*	*	*	Overlapping		6c
54	scaffold4	5178	+2cc	*	*	*	EX	phoQ	6c
54	scaffold4	64228	+1c	*	*	*	Overlapping		6c
54	scaffold6	57217	+1c	*	*	*	EX	pcp	5c
54	scaffold11	30989	+2cc	*	*	*	IG		7c
54	scaffold14	67866	+1a	*	*	*	EX	argD2	4a
54	scaffold15	91752	+1g	*	*	*	IG		6g
54	scaffold17	62843	-1c	*	*	*	EX	BASYS00108	6c
54	scaffold20	124740	+1g	*	*	*	Overlapping		4g
54	scaffold21	185865	+2cc	*	*	*	EX	BASYS00271	5c
54	scaffold24	77565	+1c	*	*	*	EX	ydeP	6c
54	scaffold24	109989	+2cc	*	*	*	IG		6c
54	scaffold24	128749	+1c	*	*	*	Overlapping		6c
54	scaffold26	79326	+1c	*	*	*	IG		7c
54	scaffold26	115204	+1g	*	*	*	EX	kdpA	5g
54	scaffold26	137755	-1t	*	*	*	EX	BASYS00165	8t
54	scaffold28	11563	+1c	*	*	*	EX	BASYS00015	5c
54	scaffold32	43674	+1g	*	*	*	EX	zraS	6g
54	scaffold32	118439	+1c	*	*	*	EX	BASYS00169	6c
54	scaffold32	124865	+1c	*	*	*	EX	glpR	6c
54	scaffold37	20385	+2cc	*	*	*	EX	ttuB	6c
54	scaffold37	107462	+1c	*	*	*	Overlapping		6c
54	scaffold37	134603	+1c	*	*	*	IG		7c
54	scaffold37	315675	+1a	*	*	*	EX	BASYS00428	-
54	scaffold40	7556	+1c	*	*	*	EX	BASYS00011	7c
54	scaffold43	64862	+1c	*	*	*	EX	yyaM	5c
54	scaffold44	16427	+1c	*	*	*	Overlapping		6c
54	scaffold44	52391	+1g	*	*	*	EX	patB	6g
54	scaffold53	4234	+1g	*	*	*	IG		7g
54	scaffold53	19875	-3ggc	*	*	*	EX	hxuA	5ggc
54	scaffold59	48078	-1a	*	*	*	IG		8a
54	scaffold59	81492	-1t	*	*	*	EX	BASYS00107	5t
54	scaffold70	9387	+1c	*	*	*	EX	BASYS00007	6c
54	scaffold70	15784	-1g	*	*	*	IG		12g
55	scaffold2	6967	-3gcc	*	*	*	Overlapping		3gcc
55	scaffold2	30840	-1t	*	*	*	IG		8t
55	scaffold3	35838	+1c	*	*	*	IG		6c
55	scaffold11	9704	+1c	*	*	*	EX	yqfA	5c
55	scaffold12	2135	+1c	*	*	*	Overlapping		5c
55	scaffold13	11694	+1g	*	*	*	EX	bepE	6g
55	scaffold16	12987	+1c	*	*	*	IG		6c
55	scaffold17	90295	+1c	*	*	*	IG		5c
55	scaffold17	125546	+1c	*	*	*	EX	aotP	7c
55	scaffold19	23276	+1c	*	*	*	EX	BASYS00036	5c
55	scaffold19	148040	+3ccc	*	*	*	IG		6c
55	scaffold19	210760	+1c	*	*	*	IG		6c
55	scaffold20	123206	+2ag	*	*	*	IG		5ag
55	scaffold21	68706	+1c	*	*	*	EX	ybdL	5c
55	scaffold24	100101	+1c	*	*	*	EX	yfgC	5c
55	scaffold24	237685	+1g	*	*	*	EX	BASYS00363	7g
55	scaffold26	44936	+1g	*	*	*	EX	moaB	5g
55	scaffold27	79810	+1c	*	*	*	IG		5c
55	scaffold28	24569	+1g	*	*	*	Overlapping		5g
55	scaffold33	20090	+1t	*	*	*	EX	mnmG	6t
55	scaffold36	43867	+1g	*	*	*	EX	acnA	6g
55	scaffold36	119940	+1c	*	*	*	Overlapping		5c
55	scaffold37	20576	+1a	*	*	*	EX	ttuB	6a
55	scaffold37	178995	+2cc	*	*	*	IG		7c
55	scaffold40	13835	+1g	*	*	*	EX	ybjJ	7g
55	scaffold40	17190	+1c	*	*	*	IG		6c
55	scaffold43	29515	+1g	*	*	*	EX	caiC	6g
55	scaffold43	37449	+1c	*	*	*	EX	yagI	7c
55	scaffold44	16626	+1g	*	*	*	Overlapping		6g
55	scaffold44	57117	+1c	*	*	*	EX	narQ	4c
55	scaffold44	121798	+1g	*	*	*	EX	ipaH7.8	7g
55	scaffold52	30173	+1g	*	*	*	EX	topB	5g
55	scaffold52	61065	+1g	*	*	*	IG		6g
55	scaffold59	87631	+1g	*	*	*	EX	BASYS00116	6g
55	scaffold65	13613	+1c	*	*	*	IG		7c
57	scaffold1	11839	+1g	*	*	*	EX	qheDH	6g
57	scaffold1	95798	+1c	*	*	*	EX	yegE	5c
57	scaffold2	75554	+2cc	*	*	*	EX	BASYS00096	7c
57	scaffold5	8580	+1g	*	*	*	EX	lpfC	7g
57	scaffold7	69687	+1c	*	*	*	EX	BASYS00098	6c
57	scaffold8	13903	+1c	*	*	*	EX	BASYS00022	5c
57	scaffold9	25859	+1c	*	*	*	IG		5c
57	scaffold11	49036	-1a	*	*	*	Overlapping		6a
57	scaffold11	67115	+1c	*	*	*	EX	BASYS00109	6c
57	scaffold11	142282	+1a	*	*	*	EX	fbpB2	3a
57	scaffold11	291527	+1c	*	*	*	EX	BASYS00449	6c
57	scaffold13	51860	+1g	*	*	*	EX	ais	5g
57	scaffold13	58415	+1g	*	*	*	Overlapping		5g
57	scaffold13	74187	+1g	*	*	*	EX	ycbG	5g
57	scaffold14	14855	+2gg	*	*	*	IG		6g
57	scaffold15	19080	+1g	*	*	*	EX	ydiP	5g
57	scaffold17	38434	+1c	*	*	*	EX	bglX	5c
57	scaffold17	85175	+1c	*	*	*	IG		6c
57	scaffold17	100471	+1g	*	*	*	EX	BASYS00158	6g
57	scaffold18	15706	+1t	*	*	*	EX	BASYS00028	7t
57	scaffold18	81231	+1c	*	*	*	IG		7c
57	scaffold18	107964	+1c	*	*	*	EX	fruA	6c
57	scaffold19	50088	+1c	*	*	*	EX	BASYS00066	5c
57	scaffold20	7578	+1c	*	*	*	EX	BASYS00016	5c
57	scaffold20	156137	+1g	*	*	*	Overlapping		6g
57	scaffold25	21106	+1c	*	*	*	Overlapping		5c
57	scaffold26	72941	+1c	*	*	*	EX	speE	5c
57	scaffold26	79221	+1c	*	*	*	EX	ohrR	6c
57	scaffold26	82036	+1c	*	*	*	Overlapping		5c
57	scaffold27	3939	+1g	*	*	*	IG		7g
57	scaffold27	64566	+1g	*	*	*	IG		6g
57	scaffold32	15337	+3ggg	*	*	*	IG		6g
57	scaffold32	71886	+1c	*	*	*	EX	ycgG	5c
57	scaffold32	113854	-2gc	*	*	*	EX	yebE	5gc
57	scaffold32	132866	+1g	*	*	*	EX	BASYS00184	5g
57	scaffold32	139416	+1c	*	*	*	EX	ampR	5c
57	scaffold33	48477	-1g	*	*	*	EX	smf	6g
57	scaffold37	94478	+1g	*	*	*	EX	uup	6g
57	scaffold37	184617	+1g	*	*	*	EX	cobA	6g
57	scaffold37	210743	+1c	*	*	*	EX	BASYS00267	5c
57	scaffold37	216734	+1c	*	*	*	Overlapping		5c
57	scaffold40	18114	+1g	*	*	*	Overlapping		5g
57	scaffold43	1132	+1c	*	*	*	IG		6c
57	scaffold43	94433	+1c	*	*	*	EX	budC	5c
57	scaffold44	16626	+1g	*	*	*	Overlapping		6g
57	scaffold50	23603	+1c	*	*	*	EX	yedQ	6c
57	scaffold52	30173	+1g	*	*	*	EX	topB	5g
57	scaffold53	4234	+1g	*	*	*	IG		7g
57	scaffold65	13613	-1c	*	*	*	IG		7c
59	scaffold1	31020	+1c	*	*	*	EX	BASYS00037	6c
59	scaffold3	24443	+1g	*	*	*	EX	cusS	4g
59	scaffold3	35838	+1c	*	*	*	IG		6c
59	scaffold5	21271	-1c	*	*	*	IG		5c
59	scaffold5	114749	+1c	*	*	*	EX	BASYS00119	5c
59	scaffold5	123533	+1c	*	*	*	EX	xanQ	6c
59	scaffold6	12224	+1c	*	*	*	EX	BASYS00019	6c
59	scaffold6	28554	+1g	*	*	*	EX	BASYS00045	4g
59	scaffold11	45791	-14ggcgaggtacgcca	*	*	*	EX	thiG	-
59	scaffold11	353754	+1c	*	*	*	IG		5c
59	scaffold13	55235	+1g	*	*	*	EX	BASYS00076	6g
59	scaffold13	59720	+1g	*	*	*	EX	BASYS00083	5g
59	scaffold14	107321	+1c	*	*	*	IG		5c
59	scaffold16	12987	+1c	*	*	*	IG		6c
59	scaffold17	19932	+1c	*	*	*	EX	yeaS	5c
59	scaffold17	62843	+1c	*	*	*	EX	BASYS00108	6c
59	scaffold17	82823	+2cc	*	*	*	Overlapping		5c
59	scaffold19	156290	+2cc	*	*	*	EX	BASYS00203	5c
59	scaffold20	34204	+1c	*	*	*	Overlapping		6c
59	scaffold20	145079	+1c	*	*	*	IG		5c
59	scaffold21	14612	+1c	*	*	*	EX	bvgS	5c
59	scaffold21	23850	+1c	*	*	*	EX	ypjD	5c
59	scaffold22	1622	+1g	*	*	*	EX	cya	5g
59	scaffold22	18752	+1c	*	*	*	EX	yliI	6c
59	scaffold22	43185	+1g	*	*	*	IG		5g
59	scaffold22	50555	+1g	*	*	*	EX	phhA	7g
59	scaffold22	94049	+1g	*	*	*	EX	cheA	5g
59	scaffold24	7411	+1a	*	*	*	IG		6a
59	scaffold24	145689	+1c	*	*	*	EX	thiI	6c
59	scaffold24	235516	+1g	*	*	*	Overlapping		6g
59	scaffold25	30015	+3ggg	*	*	*	Overlapping		7g
59	scaffold25	31321	+1c	*	*	*	IG		5c
59	scaffold26	38270	-2gc	*	*	*	EX	ycbX	5gc
59	scaffold26	79326	+1c	*	*	*	IG		7c
59	scaffold26	82470	+1c	*	*	*	EX	BASYS00099	6c
59	scaffold26	107623	+1c	*	*	*	EX	ychK	4c
59	scaffold26	155081	+1c	*	*	*	EX	mtnA	5c
59	scaffold28	6042	+1a	*	*	*	Overlapping		7a
59	scaffold28	40057	+1g	*	*	*	EX	BASYS00060	6g
59	scaffold28	79502	+1g	*	*	*	EX	BASYS00124	5g
59	scaffold28	111246	+3ggg	*	*	*	EX	BASYS00168	7g
59	scaffold29	81439	-1g	*	*	*	EX	bvgS	5g
59	scaffold29	135216	+1c	*	*	*	EX	fatA	6c
59	scaffold32	83417	+1t	*	*	*	EX	yfcU	6t
59	scaffold32	124865	+1c	*	*	*	EX	glpR	6c
59	scaffold36	58307	+1g	*	*	*	IG		6g
59	scaffold37	20385	+1c	*	*	*	EX	ttuB	6c
59	scaffold37	111324	+2cc	*	*	*	EX	BASYS00145	7c
59	scaffold37	198624	+1g	*	*	*	EX	cysK	5g
59	scaffold37	227299	+1c	*	*	*	Overlapping		5c
59	scaffold37	251165	+1a	*	*	*	IG		7a
59	scaffold39	14979	+1g	*	*	*	EX	BASYS00017	5g
59	scaffold40	17190	+1c	*	*	*	IG		6c
59	scaffold43	1132	+1c	*	*	*	IG		6c
59	scaffold43	30273	+1c	*	*	*	EX	fabG	5c
59	scaffold43	37449	+2cc	*	*	*	EX	yagI	7c
59	scaffold44	68190	+1g	*	*	*	Overlapping		6g
59	scaffold45	6322	+1g	*	*	*	EX	pleD	7g
59	scaffold50	14280	+1c	*	*	*	EX	BASYS00024	5c
59	scaffold53	21945	+1g	*	*	*	EX	hxuA	5g
59	scaffold53	29581	+1g	*	*	*	Overlapping		6g
59	scaffold54	2671	+1c	*	*	*	IG		5c
59	scaffold59	52174	+1c	*	*	*	EX	BASYS00069	5c
59	scaffold59	87631	+1g	*	*	*	EX	BASYS00116	6g
59	scaffold67	14268	+1g	*	*	*	EX	ttuB	5g
59	scaffold70	13620	+1c	*	*	*	EX	pcrA	4c
60	scaffold1	53141	+1c	*	*	*	EX	alsR	6c
60	scaffold1	133740	+1g	*	*	*	Overlapping		6g
60	scaffold2	75554	+1c	*	*	*	EX	BASYS00096	7c
60	scaffold3	28946	+1g	*	*	*	EX	yjcK	5g
60	scaffold4	8570	-1g	*	*	*	EX	rstA	4g
60	scaffold5	48405	+1g	*	*	*	EX	glgB	4g
60	scaffold5	82340	+1c	*	*	*	Overlapping		5c
60	scaffold7	52452	+2cc	*	*	*	Overlapping		6c
60	scaffold9	3229	-1a	*	*	*	IG		7a
60	scaffold10	46741	+1g	*	*	*	IG		6g
60	scaffold11	89001	+1g	*	*	*	EX	ptsP	5g
60	scaffold12	34574	+1g	*	*	*	EX	ygaY	5g
60	scaffold13	14026	+1g	*	*	*	EX	acrD	5g
60	scaffold13	40915	+1g	*	*	*	IG		6g
60	scaffold13	71561	+1c	*	*	*	Overlapping		4c
60	scaffold14	29781	+3ccc	*	*	*	IG		6c
60	scaffold14	32171	+2cc	*	*	*	EX	BASYS00046	7c
60	scaffold14	66524	-1t	*	*	*	EX	BASYS00087	-
60	scaffold14	78283	+1c	*	*	*	EX	bioH	4c
60	scaffold15	70447	+1g	*	*	*	EX	BASYS00104	5g
60	scaffold15	91628	+1g	*	*	*	EX	bepC	6g
60	scaffold16	19244	+1g	*	*	*	EX	yfiB	8g
60	scaffold17	47885	+1c	*	*	*	IG		7c
60	scaffold17	69640	+2cc	*	*	*	EX	kgtP	6c
60	scaffold17	119309	+1c	*	*	*	IG		6c
60	scaffold17	125546	+3ccc	*	*	*	EX	aotP	7c
60	scaffold17	154397	+1c	*	*	*	EX	yaeL	6c
60	scaffold18	25632	+1g	*	*	*	EX	yicO	5g
60	scaffold19	61309	+1c	*	*	*	EX	BASYS00080	7c
60	scaffold20	122683	+1c	*	*	*	EX	BASYS00181	6c
60	scaffold21	12850	+1c	*	*	*	EX	bvgS	5c
60	scaffold21	49194	+1c	*	*	*	EX	mltF	6c
60	scaffold21	63140	+1c	*	*	*	IG		6c
60	scaffold21	117305	+1t	*	*	*	EX	ilvB	4t
60	scaffold22	91204	+2gg	*	*	*	EX	ylxH	6g
60	scaffold24	253961	+1a	*	*	*	EX	kefA	6a
60	scaffold25	11987	+2gg	*	*	*	Overlapping		5g
60	scaffold25	27306	+1g	*	*	*	EX	rhaS	4g
60	scaffold26	79326	+1c	*	*	*	IG		7c
60	scaffold26	109516	+1a	*	*	*	EX	kdpD	7a
60	scaffold27	69162	+1g	*	*	*	IG		6g
60	scaffold28	40057	+1g	*	*	*	EX	BASYS00060	6g
60	scaffold29	20056	+2gg	*	*	*	EX	lgrC	6g
60	scaffold29	50648	+1g	*	*	*	EX	tycC	6g
60	scaffold29	89889	+1g	*	*	*	EX	BASYS00076	5g
60	scaffold32	46288	-1c	*	*	*	EX	zraS	6c
60	scaffold36	43867	+1g	*	*	*	EX	acnA	6g
60	scaffold40	22250	+1c	*	*	*	EX	yoeA	5c
60	scaffold40	27138	+1c	*	*	*	EX	acoC	4c
60	scaffold44	31168	+1g	*	*	*	EX	BASYS00042	6g
60	scaffold44	85607	+1g	*	*	*	EX	fecA	5g
60	scaffold44	112013	+1g	*	*	*	EX	BASYS00142	5g
60	scaffold45	501	+1g	*	*	*	Overlapping		5g
60	scaffold45	6322	+1g	*	*	*	EX	pleD	7g
60	scaffold54	2671	+1c	*	*	*	IG		5c
60	scaffold57	17763	+1t	*	*	*	EX	BASYS00027	6t
60	scaffold62	49229	+1g	*	*	*	EX	cysG	6g
60	scaffold67	2492	+1c	*	*	*	EX	fadI	6c
60	scaffold69	12847	+1g	*	*	*	EX	BASYS00017	5g
61	scaffold2	20315	+1g	*	*	*	EX	BASYS00031	7g
61	scaffold10	35701	+1c	*	*	*	Overlapping		5c
61	scaffold10	37852	+1c	*	*	*	IG		7c
61	scaffold14	29781	+1c	*	*	*	IG		6c
61	scaffold16	19252	-1n	*	*	*	EX	yfiB	-
61	scaffold17	47885	+1c	*	*	*	IG		7c
61	scaffold17	61811	-6nccccc	*	*	*	IG		-
61	scaffold17	85175	+1c	*	*	*	IG		6c
61	scaffold17	116015	+1c	*	*	*	EX	oprF	5c
61	scaffold17	125546	+2cc	*	*	*	EX	aotP	7c
61	scaffold18	88380	+1g	*	*	*	EX	yacG	5g
61	scaffold20	156137	+1g	*	*	*	Overlapping		6g
61	scaffold21	18547	+1g	*	*	*	EX	xerD	6g
61	scaffold21	182464	+1c	*	*	*	EX	ccp	5c
61	scaffold22	80042	+1c	*	*	*	IG		7c
61	scaffold24	30381	+1c	*	*	*	EX	gluA	5c
61	scaffold24	167757	+1c	*	*	*	Overlapping		6c
61	scaffold24	200204	+2gg	*	*	*	EX	phaA	7g
61	scaffold26	79326	+1c	*	*	*	IG		7c
61	scaffold27	46023	+1a	*	*	*	EX	ybhN	7a
61	scaffold27	60798	-1t	*	*	*	IG		-
61	scaffold32	112207	+1c	*	*	*	EX	BASYS00157	5c
61	scaffold36	6142	+1c	*	*	*	EX	ybhO	5c
61	scaffold37	45283	+1c	*	*	*	EX	gltS	6c
61	scaffold37	172885	+1g	*	*	*	EX	hilA	6g
61	scaffold47	21343	+1g	*	*	*	EX	yqjZ	5g
61	scaffold50	3094	+1c	*	*	*	EX	dmlR	5c
61	scaffold50	7726	+1t	*	*	*	EX	BASYS00010	-
61	scaffold53	29581	+1g	*	*	*	Overlapping		6g
61	scaffold54	12728	-2gc	*	*	*	EX	tldD	4gc
61	scaffold60	1650	+1g	*	*	*	EX	ydcR	5g
62	scaffold2	20315	+1g	*	*	*	EX	BASYS00031	7g
62	scaffold2	24961	+1c	*	*	*	EX	pupB	6c
62	scaffold7	39575	+1c	*	*	*	EX	hisM	5c
62	scaffold7	77941	+1g	*	*	*	EX	yddE	5g
62	scaffold8	80485	+1t	*	*	*	IG		5t
62	scaffold10	37852	+1c	*	*	*	IG		7c
62	scaffold14	117241	+1c	*	*	*	IG		5c
62	scaffold14	136385	+1c	*	*	*	EX	BASYS00189	7c
62	scaffold16	11296	+1c	*	*	*	EX	benC	6c
62	scaffold17	19932	+1c	*	*	*	EX	yeaS	5c
62	scaffold17	47885	+1c	*	*	*	IG		7c
62	scaffold17	119130	+1c	*	*	*	IG		5c
62	scaffold17	153672	+1c	*	*	*	EX	yaeL	6c
62	scaffold18	56105	+1g	*	*	*	EX	ycbZ	5g
62	scaffold18	81231	+1c	*	*	*	IG		7c
62	scaffold20	15691	+1c	*	*	*	IG		6c
62	scaffold20	30964	+1c	*	*	*	EX	apxIIIA	6c
62	scaffold20	166369	+1c	*	*	*	EX	BASYS00239	6c
62	scaffold22	50555	+1g	*	*	*	EX	phhA	7g
62	scaffold22	113167	-2ca	*	*	*	EX	BASYS00176	5ca
62	scaffold24	83469	+1c	*	*	*	EX	dctD	7c
62	scaffold24	237685	+1g	*	*	*	EX	BASYS00363	7g
62	scaffold27	3939	+1g	*	*	*	IG		7g
62	scaffold27	93950	+1a	*	*	*	EX	BASYS00129	6a
62	scaffold28	76062	+1c	*	*	*	EX	fadE	5c
62	scaffold28	111246	+2gg	*	*	*	EX	BASYS00168	7g
62	scaffold29	50648	+1g	*	*	*	EX	tycC	6g
62	scaffold29	126423	+1g	*	*	*	Overlapping		5g
62	scaffold30	35700	+1a	*	*	*	IG		-
62	scaffold30	36949	+1c	*	*	*	EX	rbcR	6c
62	scaffold30	72514	+1g	*	*	*	EX	yjcD	6g
62	scaffold32	43674	+1g	*	*	*	EX	zraS	6g
62	scaffold32	113854	-2gc	*	*	*	EX	yebE	5gc
62	scaffold37	11241	-1c	*	*	*	EX	BASYS00016	6c
62	scaffold37	73310	+1c	*	*	*	EX	gap	5c
62	scaffold37	178995	+1c	*	*	*	IG		7c
62	scaffold43	37449	+1c	*	*	*	EX	yagI	7c
62	scaffold43	40775	+1g	*	*	*	EX	hsaC	5g
62	scaffold43	68696	+1c	*	*	*	Overlapping		5c
62	scaffold43	85408	+1c	*	*	*	EX	BASYS00088	5c
62	scaffold44	33698	+1g	*	*	*	EX	ykoW	5g
62	scaffold44	57977	+1c	*	*	*	IG		6c
62	scaffold44	121798	+1g	*	*	*	EX	ipaH7.8	7g
62	scaffold50	3715	+1c	*	*	*	IG		7c
62	scaffold53	19875	-3ggc	*	*	*	EX	hxuA	5ggc
62	scaffold59	52174	+1c	*	*	*	EX	BASYS00069	5c
62	scaffold67	4969	+1g	*	*	*	EX	BASYS00009	6g
62	scaffold69	16751	+1c	*	*	*	EX	BASYS00022	6c
63	scaffold1	63008	+1c	*	*	*	EX	actP	5c
63	scaffold2	77777	+1c	*	*	*	EX	BASYS00099	6c
63	scaffold4	64159	+1c	*	*	*	Overlapping		5c
63	scaffold5	150530	+1c	*	*	*	Overlapping		6c
63	scaffold6	12224	+1c	*	*	*	EX	BASYS00019	6c
63	scaffold7	30566	+1c	*	*	*	Overlapping		5c
63	scaffold7	88380	-1g	*	*	*	Overlapping		6g
63	scaffold9	17055	+1c	*	*	*	EX	zraS	5c
63	scaffold9	32460	+1g	*	*	*	EX	pulE	6g
63	scaffold10	73241	+1c	*	*	*	Overlapping		4c
63	scaffold11	67115	+1c	*	*	*	EX	BASYS00109	6c
63	scaffold11	136387	+1c	*	*	*	EX	xcpR	6c
63	scaffold13	55235	+1g	*	*	*	EX	BASYS00076	6g
63	scaffold14	83079	+1c	*	*	*	Overlapping		5c
63	scaffold14	163431	+1g	*	*	*	EX	alr2	5g
63	scaffold15	60268	-1c	*	*	*	IG		6c
63	scaffold16	11296	+1c	*	*	*	EX	benC	6c
63	scaffold17	47885	+1c	*	*	*	IG		7c
63	scaffold17	61811	-4nccc	*	*	*	IG		-
63	scaffold17	103268	-1c	*	*	*	EX	cysM	5c
63	scaffold17	154397	+1c	*	*	*	EX	yaeL	6c
63	scaffold18	44487	+1a	*	*	*	EX	ykoW	6a
63	scaffold18	58833	+1g	*	*	*	EX	BASYS00086	5g
63	scaffold18	88380	+1g	*	*	*	EX	yacG	5g
63	scaffold19	78203	+1g	*	*	*	Overlapping		5g
63	scaffold22	80042	+1c	*	*	*	IG		7c
63	scaffold22	94049	+1g	*	*	*	EX	cheA	5g
63	scaffold22	118885	+1g	*	*	*	Overlapping		5g
63	scaffold22	160182	+1t	*	*	*	IG		7t
63	scaffold22	188369	+1g	*	*	*	EX	lldR	6g
63	scaffold24	83469	+1c	*	*	*	EX	dctD	7c
63	scaffold27	78681	+1c	*	*	*	EX	hlyB	5c
63	scaffold28	992	+1g	*	*	*	Overlapping		6g
63	scaffold28	46852	+1c	*	*	*	IG		6c
63	scaffold28	92161	+1c	*	*	*	Overlapping		4c
63	scaffold28	102910	+1g	*	*	*	EX	sbcC	4g
63	scaffold29	119936	+1g	*	*	*	EX	BASYS00118	6g
63	scaffold30	2150	+1g	*	*	*	IG		6g
63	scaffold30	98257	+1c	*	*	*	EX	BASYS00117	5c
63	scaffold30	103267	+2gg	*	*	*	IG		6g
63	scaffold32	94903	+1g	*	*	*	EX	ada	6g
63	scaffold33	48477	+1g	*	*	*	EX	smf	6g
63	scaffold36	35955	+1g	*	*	*	EX	glpD	6g
63	scaffold36	49940	+2gg	*	*	*	EX	BASYS00066	6g
63	scaffold36	73832	+1c	*	*	*	IG		7c
63	scaffold37	99555	+1c	*	*	*	EX	pdxB	6c
63	scaffold37	155473	+1a	*	*	*	EX	hcrC	7a
63	scaffold37	178982	+1c	*	*	*	IG		5c
63	scaffold39	3250	+1a	*	*	*	EX	fumA	6a
63	scaffold39	15545	+2gg	*	*	*	EX	BASYS00018	5g
63	scaffold39	16351	+2cc	*	*	*	EX	sbcB	5c
63	scaffold44	33195	-2gc	*	*	*	EX	ykoW	5gc
63	scaffold44	73255	+1c	*	*	*	EX	hlyB	6c
63	scaffold45	501	+1g	*	*	*	Overlapping		5g
63	scaffold45	6322	+1g	*	*	*	EX	pleD	7g
63	scaffold45	17134	+1c	*	*	*	EX	BASYS00033	6c
63	scaffold46	7289	+1c	*	*	*	EX	flbD	4c
63	scaffold46	9345	+1c	*	*	*	Overlapping		5c
63	scaffold50	3715	+1c	*	*	*	IG		7c
63	scaffold53	4234	+1g	*	*	*	IG		7g
63	scaffold53	29581	+1g	*	*	*	Overlapping		6g
63	scaffold69	16464	+1c	*	*	*	EX	BASYS00022	6c
64	scaffold2	20315	+1g	*	*	*	EX	BASYS00031	7g
64	scaffold2	75572	+1a	*	*	*	EX	BASYS00096	6a
64	scaffold3	12951	+1g	*	*	*	IG		5g
64	scaffold4	64228	+1c	*	*	*	Overlapping		6c
64	scaffold5	45666	+1c	*	*	*	EX	BASYS00051	6c
64	scaffold6	28064	+1g	*	*	*	EX	BASYS00045	6g
64	scaffold7	56950	+1t	*	*	*	EX	BASYS00082	7t
64	scaffold8	9517	+1c	*	*	*	EX	BASYS00015	4c
64	scaffold9	18272	+1c	*	*	*	EX	BASYS00025	6c
64	scaffold9	48700	+1c	*	*	*	EX	ybgO	5c
64	scaffold11	136387	-1c	*	*	*	EX	xcpR	6c
64	scaffold12	1647	+1c	*	*	*	Overlapping		5c
64	scaffold13	50858	+1g	*	*	*	EX	BASYS00071	6g
64	scaffold14	43386	+1c	*	*	*	EX	yeaH	6c
64	scaffold14	57198	+1c	*	*	*	IG		6c
64	scaffold14	181860	+1g	*	*	*	EX	BASYS00248	6g
64	scaffold15	1778	+2cc	*	*	*	EX	mucB	6c
64	scaffold16	7127	+2gg	*	*	*	EX	catR	5g
64	scaffold16	11296	+1c	*	*	*	EX	benC	6c
64	scaffold17	47885	+1c	*	*	*	IG		7c
64	scaffold17	125546	+1c	*	*	*	EX	aotP	7c
64	scaffold17	135023	+1c	*	*	*	EX	ttdR	5c
64	scaffold19	61309	+1c	*	*	*	EX	BASYS00080	7c
64	scaffold19	142543	-1c	*	*	*	EX	algJ	6c
64	scaffold20	15691	+1c	*	*	*	IG		6c
64	scaffold21	228094	+1c	*	*	*	EX	hrcN	5c
64	scaffold22	18752	+1c	*	*	*	EX	yliI	6c
64	scaffold22	50555	+3ggg	*	*	*	EX	phhA	7g
64	scaffold22	130545	+1g	*	*	*	EX	BASYS00207	7g
64	scaffold22	160576	+1g	*	*	*	EX	BASYS00247	5g
64	scaffold24	204352	+2gg	*	*	*	IG		5g
64	scaffold24	294420	+1g	*	*	*	EX	BASYS00438	5g
64	scaffold26	42852	+1c	*	*	*	EX	yegS	5c
64	scaffold26	82036	+1c	*	*	*	Overlapping		5c
64	scaffold28	90862	+1g	*	*	*	EX	BASYS00135	6g
64	scaffold28	111246	-1g	*	*	*	EX	BASYS00168	7g
64	scaffold29	97104	+1g	*	*	*	EX	mntH1	5g
64	scaffold29	102900	+1g	*	*	*	IG		4g
64	scaffold30	86035	+1g	*	*	*	Overlapping		5g
64	scaffold30	100020	+1g	*	*	*	EX	BASYS00119	5g
64	scaffold32	46288	+1c	*	*	*	EX	zraS	6c
64	scaffold32	104152	+1c	*	*	*	EX	arsR	7c
64	scaffold32	107893	+1g	*	*	*	EX	chpE	7g
64	scaffold36	80362	+1g	*	*	*	EX	BASYS00115	5g
64	scaffold36	117285	+1c	*	*	*	Overlapping		5c
64	scaffold37	110994	+1c	*	*	*	EX	BASYS00145	6c
64	scaffold37	163726	+1t	*	*	*	EX	yggL	6t
64	scaffold37	172964	+1c	*	*	*	EX	hilA	4c
64	scaffold37	178700	+1c	*	*	*	EX	prkC	5c
64	scaffold37	201337	+1c	*	*	*	Overlapping		5c
64	scaffold37	264736	+1g	*	*	*	EX	BASYS00351	5g
64	scaffold39	12894	+1c	*	*	*	EX	BASYS00014	6c
64	scaffold43	26997	+1c	*	*	*	Overlapping		5c
64	scaffold44	16758	+1g	*	*	*	EX	BASYS00021	5g
64	scaffold44	33195	-2gc	*	*	*	EX	ykoW	5gc
64	scaffold50	20356	+1g	*	*	*	IG		4g
64	scaffold50	23603	+1c	*	*	*	EX	yedQ	6c
64	scaffold53	19988	+1g	*	*	*	EX	hxuA	6g
64	scaffold53	24181	+1g	*	*	*	EX	BASYS00031	6g
64	scaffold53	28026	+1g	*	*	*	EX	BASYS00033	6g
64	scaffold70	2749	+1g	*	*	*	EX	BASYS00003	5g
67	scaffold1	40803	+1g	*	*	*	EX	gatA	5g
67	scaffold3	29434	+1g	*	*	*	IG		7g
67	scaffold5	2330	+1c	*	*	*	EX	rcsC	5c
67	scaffold5	43021	+1c	*	*	*	EX	ydeU	5c
67	scaffold6	29826	+1c	*	*	*	EX	BASYS00047	6c
67	scaffold6	66816	+1a	*	*	*	Overlapping		-
67	scaffold7	53734	+1g	*	*	*	EX	BASYS00079	7g
67	scaffold9	46140	+1c	*	*	*	EX	pilC	6c
67	scaffold10	28295	+1g	*	*	*	EX	yfdE	6g
67	scaffold10	37520	+1t	*	*	*	Overlapping		G
67	scaffold11	150036	+1c	*	*	*	IG		6c
67	scaffold13	48994	+1c	*	*	*	Overlapping		7c
67	scaffold17	96128	+1c	*	*	*	IG		6c
67	scaffold18	106003	+1c	*	*	*	EX	fruB(HI)	5c
67	scaffold19	93555	-1t	*	*	*	EX	hupA	8t
67	scaffold19	125397	+1c	*	*	*	Overlapping		5c
67	scaffold19	126528	+1t	*	*	*	IG		6t
67	scaffold24	92021	+1g	*	*	*	EX	dgdA	5g
67	scaffold24	194709	+1a	*	*	*	IG		7a
67	scaffold26	112863	-1c	*	*	*	Overlapping		4c
67	scaffold27	3592	+1t	*	*	*	IG		7t
67	scaffold28	68090	+1g	*	*	*	Overlapping		4g
67	scaffold29	51235	+1g	*	*	*	EX	lgrB	6g
67	scaffold30	15118	+1g	*	*	*	IG		7g
67	scaffold30	113231	+1g	*	*	*	EX	BASYS00142	5g
67	scaffold32	82543	+1g	*	*	*	EX	BASYS00110	6g
67	scaffold37	95724	+1g	*	*	*	EX	slt	5c
67	scaffold37	206678	+1g	*	*	*	Overlapping		6g
67	scaffold38	13174	+1t	*	*	*	Overlapping		-
67	scaffold39	1574	+1c	*	*	*	EX	dctB	5c
67	scaffold39	29800	+1g	*	*	*	EX	atoS	6g
67	scaffold40	40355	+1g	*	*	*	EX	BASYS00044	5g
67	scaffold43	14787	+1g	*	*	*	EX	panC	5g
67	scaffold49	6634	+1c	*	*	*	IG		4c
67	scaffold53	3141	+1g	*	*	*	EX	pfeS	5g
68	scaffold1	11839	+1g	*	*	*	EX	qheDH	6g
68	scaffold4	23546	+1c	*	*	*	Overlapping		6c
68	scaffold5	28780	+1g	*	*	*	IG		6g
68	scaffold5	44999	+2cc	*	*	*	EX	BASYS00050	6c
68	scaffold5	59418	+1c	*	*	*	EX	fixG	4c
68	scaffold9	32460	+1g	*	*	*	EX	pulE	6g
68	scaffold11	155285	-1g	*	*	*	Overlapping		5g
68	scaffold11	236176	+1c	*	*	*	EX	yjiR	5c
68	scaffold11	383835	+1g	*	*	*	EX	BASYS00595	6g
68	scaffold11	388322	+4tgtg	*	*	*	EX	ynbD	5tg
68	scaffold12	2187	+1c	*	*	*	Overlapping		6c
68	scaffold13	35406	+1c	*	*	*	IG		5c
68	scaffold14	158429	+1c	*	*	*	Overlapping		6c
68	scaffold15	91628	+1g	*	*	*	EX	bepC	6g
68	scaffold16	19252	-1n	*	*	*	EX	yfiB	-
68	scaffold17	154397	+1c	*	*	*	EX	yaeL	6c
68	scaffold19	61309	+2cc	*	*	*	EX	BASYS00080	7c
68	scaffold20	13606	+1c	*	*	*	EX	dctB	6c
68	scaffold20	71344	+1g	*	*	*	EX	BASYS00103	4g
68	scaffold21	40330	+1c	*	*	*	EX	BASYS00063	6c
68	scaffold21	228268	+1c	*	*	*	EX	hrcN	5c
68	scaffold22	67683	+1c	*	*	*	EX	ntrC	6c
68	scaffold22	79184	+1c	*	*	*	EX	BASYS00119	7c
68	scaffold25	17523	+3ggg	*	*	*	EX	dppA	5g
68	scaffold25	39935	+1a	*	*	*	Overlapping		6a
68	scaffold26	82470	+1c	*	*	*	EX	BASYS00099	6c
68	scaffold27	3939	+1g	*	*	*	IG		7g
68	scaffold27	61611	+1g	*	*	*	EX	basS	5g
68	scaffold27	80393	+1g	*	*	*	EX	ybaN	5g
68	scaffold28	8585	+1t	*	*	*	EX	BASYS00012	6t
68	scaffold28	35625	+2gg	*	*	*	Overlapping		6g
68	scaffold28	89109	+3ggg	*	*	*	EX	BASYS00133	6g
68	scaffold29	84884	-1t	*	*	*	EX	btuB	6t
68	scaffold32	67594	+1c	*	*	*	EX	rarD	5c
68	scaffold32	104152	+1c	*	*	*	EX	arsR	7c
68	scaffold33	2595	+1c	*	*	*	EX	tnsC	5c
68	scaffold36	120078	+1g	*	*	*	Overlapping		4g
68	scaffold37	11595	+1g	*	*	*	IG		5g
68	scaffold37	17292	-1c	*	*	*	IG		6c
68	scaffold37	80445	+1c	*	*	*	EX	nagZ	5c
68	scaffold37	107462	-1c	*	*	*	Overlapping		6c
68	scaffold37	153322	-2gc	*	*	*	Overlapping		5gc
68	scaffold37	178995	+1c	*	*	*	IG		7c
68	scaffold37	201337	+1c	*	*	*	Overlapping		5c
68	scaffold37	218374	+1c	*	*	*	EX	pucI	5c
68	scaffold37	270193	+1g	*	*	*	EX	etfA	5g
68	scaffold43	1132	+1c	*	*	*	IG		6c
68	scaffold44	16626	+2gg	*	*	*	Overlapping		6g
68	scaffold50	17353	-3gcc	*	*	*	Overlapping		5gcc
68	scaffold53	4234	+1g	*	*	*	IG		7g
68	scaffold53	7538	+1c	*	*	*	Overlapping		5c
68	scaffold54	20176	+1c	*	*	*	Overlapping		5c
68	scaffold55	6384	+1c	*	*	*	EX	BASYS00007	5c
68	scaffold57	8343	+1g	*	*	*	IG		5g
68	scaffold65	4944	-1g	*	*	*	EX	silP	4g
68	scaffold69	16751	+1c	*	*	*	EX	BASYS00022	6c
68	scaffold70	10044	+1g	*	*	*	EX	BASYS00008	6g
69	scaffold1	15691	-1c	*	*	*	EX	yciR	-
69	scaffold2	75554	+1c	*	*	*	EX	BASYS00096	7c
69	scaffold6	31589	+1c	*	*	*	EX	yciR	3gc
69	scaffold7	49552	+1g	*	*	*	EX	BASYS00072	5g
69	scaffold10	44963	+1g	*	*	*	IG		5g
69	scaffold11	30989	+1c	*	*	*	IG		7c
69	scaffold11	407650	+1c	*	*	*	EX	moeB	6c
69	scaffold13	11694	+1g	*	*	*	EX	bepE	6g
69	scaffold13	26236	+1g	*	*	*	EX	BASYS00031	5g
69	scaffold13	54903	+1c	*	*	*	EX	BASYS00075	6c
69	scaffold15	1778	+1c	*	*	*	EX	mucB	6c
69	scaffold16	19244	+1g	*	*	*	EX	yfiB	8g
69	scaffold17	61811	-5ncccc	*	*	*	IG		-
69	scaffold17	119309	-1c	*	*	*	IG		6c
69	scaffold17	125546	+1c	*	*	*	EX	aotP	7c
69	scaffold18	95154	+1g	*	*	*	EX	BASYS00150	5g
69	scaffold19	156290	+1c	*	*	*	EX	BASYS00203	5c
69	scaffold19	196220	+4gggg	*	*	*	EX	ycbL	6g
69	scaffold20	13606	+1c	*	*	*	EX	dctB	6c
69	scaffold20	66066	+1c	*	*	*	EX	hmuV	6c
69	scaffold20	123264	+1a	*	*	*	IG		6a
69	scaffold22	2870	+1g	*	*	*	EX	cya	3cgg
69	scaffold22	145401	-1t	*	*	*	IG		8t
69	scaffold23	3613	+1c	*	*	*	IG		6c
69	scaffold24	40385	-1c	*	*	*	Overlapping		6c
69	scaffold24	200204	+1g	*	*	*	EX	phaA	7g
69	scaffold25	17523	+1g	*	*	*	EX	dppA	5g
69	scaffold26	58430	+1c	*	*	*	EX	bvgS	5c
69	scaffold26	79326	+1c	*	*	*	IG		7c
69	scaffold29	24933	+1g	*	*	*	EX	lgrC	5g
69	scaffold29	89889	+1g	*	*	*	EX	BASYS00076	5g
69	scaffold32	61624	+1g	*	*	*	EX	glxK	5g
69	scaffold32	150090	+1c	*	*	*	EX	flp	6c
69	scaffold33	8798	-1a	*	*	*	Overlapping		3a
69	scaffold33	35729	+1g	*	*	*	EX	yycG	6g
69	scaffold35	12334	+1c	*	*	*	EX	emrB	6c
69	scaffold37	11241	+1c	*	*	*	EX	BASYS00016	6c
69	scaffold37	20385	+2cc	*	*	*	EX	ttuB	6c
69	scaffold37	226538	+2cc	*	*	*	IG		6c
69	scaffold43	18628	+1c	*	*	*	EX	fadE12	6c
69	scaffold44	104313	+1c	*	*	*	EX	yieF	5c
69	scaffold70	9387	+1c	*	*	*	EX	BASYS00007	6c
70	scaffold5	5928	-1t	*	*	*	EX	ecpD	5t
70	scaffold8	11927	+1c	*	*	*	IG		5c
70	scaffold8	63154	+1c	*	*	*	EX	recN	5c
70	scaffold8	106706	+1t	*	*	*	EX	cocE	5t
70	scaffold9	48333	+1t	*	*	*	EX	ybgO	7t
70	scaffold10	29363	+1g	*	*	*	EX	cpxA	5g
70	scaffold11	53512	+1c	*	*	*	EX	pqqL	5c
70	scaffold11	382642	+1c	*	*	*	Overlapping		6c
70	scaffold13	50858	+1g	*	*	*	EX	BASYS00071	6g
70	scaffold13	52453	+1g	*	*	*	IG		5g
70	scaffold13	55235	+1g	*	*	*	EX	BASYS00076	6g
70	scaffold14	157750	+1c	*	*	*	EX	BASYS00211	6c
70	scaffold16	19252	-1n	*	*	*	EX	yfiB	-
70	scaffold17	22904	+1c	*	*	*	IG		5c
70	scaffold18	88380	+1g	*	*	*	EX	yacG	5g
70	scaffold19	61309	+1c	*	*	*	EX	BASYS00080	7c
70	scaffold20	123206	-2ag	*	*	*	IG		5ag
70	scaffold22	11221	+1a	*	*	*	EX	yaiL	7a
70	scaffold22	18897	+1g	*	*	*	EX	yliI	5g
70	scaffold22	198802	-1t	*	*	*	EX	fadE	5t
70	scaffold22	210776	-1a	*	*	*	EX	BASYS00321	8a
70	scaffold24	70650	+1g	*	*	*	EX	BASYS00113	6g
70	scaffold24	237685	+1g	*	*	*	EX	BASYS00363	7g
70	scaffold24	267800	+1g	*	*	*	EX	BASYS00404	6g
70	scaffold26	79326	+1c	*	*	*	IG		7c
70	scaffold26	152229	+1t	*	*	*	EX	BASYS00179	7t
70	scaffold30	36949	-1c	*	*	*	EX	rbcR	6c
70	scaffold32	592	+1a	*	*	*	Overlapping		6a
70	scaffold32	104152	+1c	*	*	*	EX	arsR	7c
70	scaffold37	50897	+1c	*	*	*	EX	BASYS00070	5c
70	scaffold37	54116	-1g	*	*	*	Overlapping		5g
70	scaffold37	111324	+1c	*	*	*	EX	BASYS00145	7c
70	scaffold43	37449	+1c	*	*	*	EX	yagI	7c
70	scaffold43	71615	+1c	*	*	*	EX	BASYS00073	6c
70	scaffold44	52830	+1g	*	*	*	Overlapping		5g
70	scaffold51	5552	+1g	*	*	*	EX	BASYS00005	6g
70	scaffold53	4234	+1g	*	*	*	IG		7g
70	scaffold53	14670	+1c	*	*	*	EX	pulE	5c
70	scaffold55	6384	+1c	*	*	*	EX	BASYS00007	5c
70	scaffold60	9113	+1a	*	*	*	EX	shlB	6a
70	scaffold69	16751	+1c	*	*	*	EX	BASYS00022	6c
70	scaffold70	15784	-2gg	*	*	*	IG		12g
73	scaffold1	96871	+1c	*	*	*	EX	yegE	-
73	scaffold3	15089	+1c	*	*	*	IG		6c
73	scaffold5	22574	-1g	*	*	*	Overlapping		6g
73	scaffold5	119898	+1c	*	*	*	Overlapping		5c
73	scaffold8	99634	+1g	*	*	*	EX	mocR	4g
73	scaffold11	403508	+1g	*	*	*	EX	yyaM	6g
73	scaffold14	79241	+1c	*	*	*	EX	bioF	6c
73	scaffold14	135558	+1c	*	*	*	Overlapping		6c
73	scaffold17	57854	+1c	*	*	*	Overlapping		6c
73	scaffold17	73593	+2cc	*	*	*	EX	catI	6c
73	scaffold19	49681	+1c	*	*	*	EX	BASYS00066	4c
73	scaffold20	15366	+1g	*	*	*	EX	dctB	6g
73	scaffold21	107140	+1c	*	*	*	EX	bphB	4c
73	scaffold21	152808	+1c	*	*	*	EX	sdaA	5c
73	scaffold22	190647	+1g	*	*	*	EX	hlyB	5g
73	scaffold26	63235	+1c	*	*	*	EX	barA	7c
73	scaffold26	138098	+1c	*	*	*	EX	BASYS00166	4c
73	scaffold27	32615	+1c	*	*	*	IG		6c
73	scaffold28	17122	+1g	*	*	*	EX	BASYS00021	6g
73	scaffold30	43515	+1c	*	*	*	IG		6c
73	scaffold31	14733	+1c	*	*	*	Overlapping		7c
73	scaffold32	62906	+1g	*	*	*	IG		5g
73	scaffold36	23787	+1g	*	*	*	EX	BASYS00036	6g
73	scaffold37	61503	+1g	*	*	*	Overlapping		6c
73	scaffold37	226974	+2gg	*	*	*	IG		7g
73	scaffold41	2427	+2cc	*	*	*	EX	BASYS00005	7c
73	scaffold41	22882	+1g	*	*	*	Overlapping		7g
73	scaffold43	38649	+1c	*	*	*	Overlapping		6c
73	scaffold46	8792	+1c	*	*	*	IG		6c
73	scaffold49	12353	+1c	*	*	*	EX	nolG	5c
73	scaffold52	37845	+1g	*	*	*	EX	BASYS00054	4g
[truncated: 204 more rows]

## Sheet: S5
Line	Scaffold:Position	Mut	Type	Gene Position	Dir	Codon Change	Amino Acid Change	Gene	syn nonsyn
1	scaffold1:783	A>G	EX	609:1862	-	AGT>AGC	S>S	BASYS00001	syn
1	scaffold1:9794	G>A	Overlapping
1	scaffold1:18125	G>A	EX	18005:18428	-	CCC>CTC	P>L	BASYS00023	nonsyn
1	scaffold1:23850	G>A	Overlapping
1	scaffold1:38082	T>C	EX	36728:38086	+	GTA>GCA	V>A	bcp	nonsyn
1	scaffold1:46083	G>A	EX	45760:47163	-	CAC>TAC	H>Y	mocR	nonsyn
1	scaffold1:53171	A>G	EX	53061:53479	+	AGC>GGC	S>G	alsR	nonsyn
1	scaffold1:53361	C>T	EX	53061:53479	+	CCC>CTC	P>L	alsR	nonsyn
1	scaffold1:53969	T>C	EX	53589:54701	+	CGT>CGC	R>R	ydhP	syn
1	scaffold1:67381	T>C	EX	65991:67610	-	AAC>AGC	N>S	BASYS00077	nonsyn
1	scaffold1:72348	A>G	EX	71738:72602	-	TTG>CTG	L>L	kipI	syn
1	scaffold1:73831	T>C	Overlapping
1	scaffold1:78690	G>A	EX	78113:79734	-	CGC>TGC	R>C	uvrC	nonsyn
1	scaffold1:79238	T>C	EX	78113:79734	-	AAC>AGC	N>S	uvrC	nonsyn
1	scaffold1:80350	G>A	EX	79736:80425	-	CAT>TAT	H>Y	gacA	nonsyn
1	scaffold1:83684	T>C	EX	82921:83991	+	GTG>GCG	V>A	aroF	nonsyn
1	scaffold1:85868	T>C	EX	84340:86159	+	GTC>GCC	V>A	yejA	nonsyn
1	scaffold1:89240	T>C	Overlapping
1	scaffold1:115219	T>C	Overlapping
1	scaffold1:120225	G>A	EX	119872:120762	+	ACG>ACA	T>T	BASYS00143	syn
1	scaffold1:122223	G>A	EX	121181:122683	+	CGG>CAG	R>Q	ydcJ	nonsyn
1	scaffold1:122766	A>G	IG
1	scaffold1:133828	T>C	Overlapping
1	scaffold1:136367	C>T	EX	135676:138057	-	GGC>GAC	G>D	fhuA	nonsyn
1	scaffold1:140822	C>T	EX	139815:141671	-	GCC>ACC	A>T	yncD	nonsyn
1	scaffold1:142610	G>A	Overlapping
1	scaffold2:5583	G>A	IG
1	scaffold2:15363	G>A	EX	15339:15409	-	ATC>ATT	I>I	BASYS00024	syn
1	scaffold2:18916	G>A	EX	18552:19102	-	TCG>TTG	S>L	BASYS00029	nonsyn
1	scaffold2:23301	T>C	IG
1	scaffold2:43061	G>A	EX	42214:43795	-	CCG>CTG	P>L	nosR	nonsyn
1	scaffold2:48730	T>C	EX	48260:49402	-	ACG>GCG	T>A	yfdE	nonsyn
1	scaffold2:53076	G>A	EX	52799:53797	+	GGC>GAC	G>D	ywbI	nonsyn
1	scaffold2:76901	G>A	EX	75671:76981	+	GCC>ACC	A>T	dctA1	nonsyn
1	scaffold3:468	C>T	EX	175:820	+	GCC>GCT	A>A	pqiA	syn
1	scaffold3:4417	C>T	EX	3727:6389	-	GTG>GTA	V>V	BASYS00007	syn
1	scaffold3:12124	A>G	EX	11610:12716	-	GTT>GCT	V>A	BASYS00014	nonsyn
1	scaffold3:12410	A>G	EX	11610:12716	-	TTG>CTG	L>L	BASYS00014	syn
1	scaffold3:22052	A>G	EX	20311:23356	+	ATT>GTT	I>V	czcA	nonsyn
1	scaffold3:25873	C>T	IG
1	scaffold3:37761	G>A	Overlapping
1	scaffold4:4287	T>C	EX	4248:5590	-	TTA>TTG	L>L	phoQ	syn
1	scaffold4:6345	G>A	EX	6239:6358	+	CGG>CAG	R>Q	BASYS00008	nonsyn
1	scaffold4:13835	G>A	EX	13795:14996	-	ACC>ATC	T>I	flgE	nonsyn
1	scaffold4:17873	G>A	IG
1	scaffold4:27692	G>A	EX	27336:28688	-	CGG>TGG	R>W	BASYS00041	nonsyn
1	scaffold4:42618	G>A	EX	42229:43470	-	CCT>TCT	P>S	lysC	nonsyn
1	scaffold4:48939	G>A	EX	48272:49251	-	CAG>TAG	Q>*	astE	nonsyn
1	scaffold4:50158	G>A	EX	49519:50853	-	TAC>TAT	Y>Y	astB	syn
1	scaffold5:3196	G>A	EX	649:3792	+	GGC>AGC	G>S	rcsC	nonsyn
1	scaffold5:10112	G>A	EX	9714:10499	-	CCC>TCC	P>S	BASYS00008	nonsyn
1	scaffold5:18516	G>A	EX	18475:20082	+	TGG>TGA	W>*	BASYS00018	nonsyn
1	scaffold5:39543	G>A	EX	39193:39616	+	GAC>AAC	D>N	BASYS00043	nonsyn
1	scaffold5:41924	C>T	EX	41480:43039	+	CGC>TGC	R>C	ydeU	nonsyn
1	scaffold5:53926	T>C	IG
1	scaffold5:59198	G>A	EX	58843:60282	+	GGC>GAC	G>D	fixG	nonsyn
1	scaffold5:59669	G>A	EX	58843:60282	+	GGC>GAC	G>D	fixG	nonsyn
1	scaffold5:69127	C>T	EX	66750:69594	-	GCG>ACG	A>T	mdtC	nonsyn
1	scaffold5:69649	G>A	EX	69599:70873	-	GAC>GAT	D>D	mdtB	syn
1	scaffold5:76551	T>C	EX	76029:76934	+	TCG>CCG	S>P	yesS	nonsyn
1	scaffold5:77448	T>C	EX	77014:80151	+	ACT>ACC	T>T	BASYS00077	syn
1	scaffold5:95034	C>T	EX	94718:95354	-	GGC>AGC	G>S	BASYS00100	nonsyn
1	scaffold5:97686	G>A	EX	96975:98003	+	GTG>ATG	V>M	ypeA	nonsyn
1	scaffold5:105039	G>A	EX	104071:105138	+	GGG>GGA	G>G	mexA	syn
1	scaffold5:111064	G>A	EX	109694:111576	-	AGC>AGT	S>S	tibA	syn
1	scaffold5:111300	C>T	EX	109694:111576	-	GGC>AGC	G>S	tibA	nonsyn
1	scaffold5:114275	T>A	EX	114271:115037	-	GAT>GTT	D>V	BASYS00119	nonsyn
1	scaffold5:121103	A>G	EX	120868:122547	-	GTG>GCG	V>A	hlyB	nonsyn
1	scaffold5:125816	C>T	EX	125205:125891	-	GCC>ACC	A>T	BASYS00136	nonsyn
1	scaffold5:133863	G>A	EX	133800:135125	-	GCC>GCT	A>A	atoC	syn
1	scaffold5:157224	C>T	EX	154267:157724	-	GCG>GCA	A>A	cobN	syn
1	scaffold6:1784	C>T	EX	1642:1941	+	GCC>GTC	A>V	BASYS00004	nonsyn
1	scaffold6:16476	A>G	EX	16470:17972	-	GGT>GGC	G>G	aspC	syn
1	scaffold6:16564	A>G	EX	16470:17972	-	ACG>GCG	T>A	aspC	nonsyn
1	scaffold6:22971	C>T	EX	22559:23098	+	CCG>CTG	P>L	acrR	nonsyn
1	scaffold6:23792	A>G	EX	23108:23936	+	ACC>GCC	T>A	BASYS00035	nonsyn
1	scaffold6:38036	C>T	EX	37889:38161	+	TCC>TTC	S>F	leuB	nonsyn
1	scaffold6:60533	C>T	EX	60372:60653	-	GCC>ACC	A>T	BASYS00098	nonsyn
1	scaffold6:61189	A>G	EX	60817:61202	-	GAT>GAC	D>D	ansB	syn
1	scaffold6:61671	G>A	EX	61207:61922	-	TAC>TAT	Y>Y	ansB	syn
1	scaffold6:62430	G>A	EX	62365:63312	+	CTG>CTA	L>L	rbsB	syn
1	scaffold6:63592	C>T	Overlapping
1	scaffold6:65091	G>A	EX	64843:65685	-	-	-	BASYS00106	gaps
1	scaffold6:65124	C>T	EX	64843:65685	-	GGC>AGC	G>S	BASYS00106	nonsyn
1	scaffold7:5421	C>T	EX	5304:6483	-	GCC>ACC	A>T	dhaT	nonsyn
1	scaffold7:8808	G>A	EX	8793:9503	-	CCA>TCA	P>S	BASYS00011	nonsyn
1	scaffold7:10849	G>A	EX	10690:11187	-	TGC>TGT	C>C	BASYS00016	syn
1	scaffold7:12175	T>C	EX	11949:12570	+	ATC>ACC	I>T	exaA	nonsyn
1	scaffold7:15272	A>G	IG
1	scaffold7:19694	T>C	EX	18936:20141	-	ACC>GCC	T>A	BASYS00027	nonsyn
1	scaffold7:20756	C>T	Overlapping
1	scaffold7:33448	A>G	Overlapping
1	scaffold7:37934	G>A	EX	37808:38650	+	GCC>ACC	A>T	hisJ	nonsyn
1	scaffold7:49787	G>A	EX	49048:49966	-	GGC>GGT	G>G	BASYS00072	syn
1	scaffold7:91840	G>A	EX	91783:91970	+	GTC>ATC	V>I	BASYS00137	nonsyn
1	scaffold7:102019	G>A	EX	100579:102641	-	GCC>GTC	A>V	yiaN	nonsyn
1	scaffold8:17225	G>A	EX	17168:17629	+	GGC>AGC	G>S	dksA	nonsyn
1	scaffold8:34705	G>A	EX	34243:34861	+	AGC>AAC	S>N	BASYS00049	nonsyn
1	scaffold8:35526	C>T	EX	34899:36205	+	CCG>CTG	P>L	BASYS00050	nonsyn
1	scaffold8:37190	A>G	Overlapping
1	scaffold8:56321	T>C	EX	55302:56332	-	AAA>AAG	K>K	carB	syn
1	scaffold8:58014	T>C	EX	57788:58550	-	CAT>CGT	H>R	dapB	nonsyn
1	scaffold8:78465	T>C	EX	77880:78933	-	ACC>GCC	T>A	BASYS00107	nonsyn
1	scaffold8:79686	T>C	EX	78937:79716	-	AGC>GGC	S>G	BASYS00108	nonsyn
1	scaffold8:87092	C>T	EX	86166:87301	+	ACC>ACT	T>T	iscS	syn
1	scaffold8:106639	G>A	EX	105638:106993	+	TTG>TTA	L>L	cocE	syn
1	scaffold8:109827	G>A	IG
1	scaffold8:112410	T>C	EX	112336:113739	-	ACC>GCC	T>A	gntP	nonsyn
1	scaffold8:114311	G>A	EX	113851:114318	+	GGC>GAC	G>D	BASYS00154	nonsyn
1	scaffold9:5007	T>C	Overlapping
1	scaffold9:16200	A>G	EX	13699:16502	-	CGT>CGC	R>R	cotA	syn
1	scaffold9:23530	T>C	EX	23264:23896	+	GGT>GGC	G>G	BASYS00030	syn
1	scaffold10:20521	T>C	EX	20411:20742	+	CAT>CAC	H>H	BASYS00026	syn
1	scaffold10:22913	C>T	EX	21849:24131	-	GGC>AGC	G>S	arcA	nonsyn
1	scaffold10:23474	C>T	EX	21849:24131	-	GAC>AAC	D>N	arcA	nonsyn
1	scaffold10:23905	A>G	EX	21849:24131	-	GTG>GCG	V>A	arcA	nonsyn
1	scaffold10:37957	A>G	EX	37901:38041	-	TTT>CTT	F>L	BASYS00052	nonsyn
1	scaffold10:55847	C>T	Overlapping
1	scaffold11:2763	G>A	EX	2755:3305	-	CGC>CGT	R>R	yceJ	syn
1	scaffold11:17659	G>A	Overlapping
1	scaffold11:25510	T>C	Overlapping
1	scaffold11:26483	G>A	EX	26361:27826	-	GCC>GTC	A>V	pilJ	nonsyn
1	scaffold11:41150	T>C	EX	40498:41637	+	ATC>ACC	I>T	metX	nonsyn
1	scaffold11:45571	G>A	EX	44994:45722	-	CCC>CTC	P>L	trmB	nonsyn
1	scaffold11:52946	T>C	EX	52498:53812	+	GTC>GCC	V>A	pqqL	nonsyn
1	scaffold11:63469	T>C	EX	63222:63983	-	AAG>AGG	K>R	mutM	nonsyn
1	scaffold11:65160	G>A	EX	65112:66263	+	GCC>ACC	A>T	rlmI	nonsyn
1	scaffold11:83648	G>A	Overlapping
1	scaffold11:103335	T>C	EX	102866:103383	-	AGG>GGG	R>G	BASYS00159	nonsyn
1	scaffold11:108926	G>A	EX	108101:109128	-	GGC>GGT	G>G	rhaS	syn
1	scaffold11:117889	G>A	Overlapping
1	scaffold11:121973	G>A	Overlapping
1	scaffold11:147945	G>A	Overlapping
1	scaffold11:162428	T>C	EX	162092:163492	-	AAG>AGG	K>R	ubiD	nonsyn
1	scaffold11:169029	T>C	Overlapping
1	scaffold11:185584	G>A	Overlapping
1	scaffold11:191861	T>C	EX	191608:192194	-	AGC>GGC	S>G	algP	nonsyn
1	scaffold11:192727	T>C	EX	192336:193052	+	GTG>GCG	V>A	fkl	nonsyn
1	scaffold11:204448	T>C	EX	202918:205754	+	TGC>CGC	C>R	cya	nonsyn
1	scaffold11:204839	T>C	EX	202918:205754	+	CTG>CCG	L>P	cya	nonsyn
1	scaffold11:226183	G>A	EX	226085:226657	+	GCG>GCA	A>A	xpt	syn
1	scaffold11:263188	G>A	EX	263020:264095	+	GGC>AGC	G>S	BASYS00406	nonsyn
1	scaffold11:267413	G>C	EX	266197:267584	-	GAC>GAG	D>E	BASYS00411	nonsyn
1	scaffold11:267908	C>T	EX	267641:268621	-	GCC>ACC	A>T	BASYS00412	nonsyn
1	scaffold11:297433	T>C	EX	295846:298035	+	TGG>CGG	W>R	rhsB	nonsyn
1	scaffold11:302678	T>C	Overlapping
1	scaffold11:304127	T>C	EX	303824:304753	+	TGG>CGG	W>R	phoR	nonsyn
1	scaffold11:305532	A>G	EX	304778:305701	+	GAG>GGG	E>G	yhdT	nonsyn
1	scaffold11:311900	T>C	Overlapping
1	scaffold11:312136	G>A	Overlapping
1	scaffold11:325518	T>C	Overlapping
1	scaffold11:349834	G>T	EX	349249:350102	+	GCC>TCC	A>S	BASYS00542	nonsyn
1	scaffold11:358699	G>A	EX	358694:358900	-	CGG>TGG	R>W	BASYS00556	nonsyn
1	scaffold11:361017	A>G	IG
1	scaffold11:362936	G>A	EX	362620:363600	+	TGG>TAG	W>*	fecR	nonsyn
1	scaffold11:375941	C>T	EX	374933:376154	-	ATG>ATA	M>I	yeiR	nonsyn
1	scaffold11:376674	T>C	EX	376539:376964	+	TGC>CGC	C>R	BASYS00585	nonsyn
1	scaffold11:377493	T>C	EX	377031:377857	+	TGC>CGC	C>R	folE2	nonsyn
1	scaffold11:378289	T>C	EX	377889:378306	+	CCT>CCC	P>P	hisI2	syn
1	scaffold11:379964	G>A	EX	378788:380125	+	GTG>ATG	V>M	pyrC	nonsyn
1	scaffold11:382963	T>C	Overlapping
1	scaffold11:387309	T>C	EX	385479:387712	+	TTG>CTG	L>L	ynbC	syn
1	scaffold11:391029	G>A	EX	390951:391963	-	ATC>ATT	I>I	BASYS00604	syn
1	scaffold11:409665	T>C	EX	408456:409705	-	GAA>GAG	E>E	BASYS00621	syn
1	scaffold11:417153	T>C	Overlapping
1	scaffold12:30656	T>C	EX	29101:30985	+	CGT>CGC	R>R	accA1	syn
1	scaffold12:31912	A>G	EX	31764:32108	+	AAC>AGC	N>S	BASYS00034	nonsyn
1	scaffold12:47968	T>C	EX	47373:48258	-	ACC>GCC	T>A	dcyD	nonsyn
1	scaffold12:51425	A>G	Overlapping
1	scaffold13:18054	T>C	EX	17747:18745	+	CTG>CCG	L>P	BASYS00021	nonsyn
1	scaffold13:19781	C>T	Overlapping
1	scaffold13:20107	A>G	IG
1	scaffold13:25208	C>T	IG
1	scaffold13:27676	C>T	EX	27444:28643	-	GCC>ACC	A>T	BASYS00033	nonsyn
1	scaffold13:32553	A>G	EX	32505:33695	+	TAC>TGC	Y>C	yhdG	nonsyn
1	scaffold13:34939	A>G	EX	34419:35384	+	GAC>GGC	D>G	feaR	nonsyn
1	scaffold13:35053	A>G	EX	34419:35384	+	TAC>TGC	Y>C	feaR	nonsyn
1	scaffold13:36790	C>T	EX	36391:37169	-	GGC>GAC	G>D	puuB	nonsyn
1	scaffold13:40921	G>A	Overlapping
1	scaffold13:41504	C>T	EX	41396:42208	-	ATG>ATA	M>I	hpcB	nonsyn
1	scaffold13:43344	A>G	Overlapping
1	scaffold13:47444	A>G	EX	45551:47619	+	AAG>AGG	K>R	ypdC	nonsyn
1	scaffold13:54868	C>T	EX	54727:55208	-	CGG>CGA	R>R	BASYS00075	syn
1	scaffold13:70109	C>T	Overlapping
1	scaffold13:75036	C>T	EX	74422:75411	+	AGC>AGT	S>S	cynR	syn
1	scaffold13:77393	C>T	EX	77096:77553	-	GGC>GAC	G>D	BASYS00109	nonsyn
1	scaffold13:78224	T>A	EX	77583:78860	-	ATT>TTT	I>F	citA	nonsyn
1	scaffold14:3150	G>A	EX	2873:3413	+	AGC>AAC	S>N	anmK	nonsyn
1	scaffold14:9352	A>G	Overlapping
1	scaffold14:33621	G>A	EX	32340:35151	+	GGG>AGG	G>R	lptD	nonsyn
1	scaffold14:46659	G>A	EX	46361:46869	-	GCC>GTC	A>V	folK	nonsyn
1	scaffold14:53162	T>C	EX	51598:53448	+	CTG>CCG	L>P	rpoD	nonsyn
1	scaffold14:53583	G>A	EX	53491:56568	+	TGG>TGA	W>*	yegE	nonsyn
1	scaffold14:55177	T>C	EX	53491:56568	+	TTC>CTC	F>L	yegE	nonsyn
1	scaffold14:57687	T>C	EX	57531:57693	+	GCT>GCC	A>A	BASYS00072	syn
1	scaffold14:61700	G>A	EX	60420:61842	+	GGG>GGA	G>G	pqqF	syn
1	scaffold14:69454	A>G	EX	69257:70092	-	TAC>CAC	Y>H	BASYS00094	nonsyn
1	scaffold14:75927	C>T	IG
1	scaffold14:89870	C>T	EX	89105:90176	+	CAT>TAT	H>Y	BASYS00120	nonsyn
1	scaffold14:93698	C>T	Overlapping
1	scaffold14:102646	T>C	EX	102439:103272	+	TGT>CGT	C>R	yihG	nonsyn
1	scaffold14:103936	T>C	EX	103680:104489	-	AAC>AGC	N>S	BASYS00140	nonsyn
1	scaffold14:107833	C>T	EX	107348:108001	-	GGC>AGC	G>S	soxG	nonsyn
1	scaffold14:115333	A>G	Overlapping
1	scaffold14:127625	G>A	IG
1	scaffold14:136256	T>C	IG
1	scaffold14:150036	C>T	EX	149274:150245	+	CCG>TCG	P>S	rhlA	nonsyn
1	scaffold14:155157	G>A	EX	154559:156742	+	CGC>CAC	R>H	yccS	nonsyn
1	scaffold14:159351	A>G	Overlapping
1	scaffold14:163784	G>A	EX	163651:164785	-	GCG>GTG	A>V	fba	nonsyn
1	scaffold14:166529	G>A	EX	166528:166580	-	GCG>GTG	A>V	epd	nonsyn
1	scaffold14:171129	G>A	EX	170879:171274	+	GGC>AGC	G>S	metK	nonsyn
1	scaffold14:180604	G>A	EX	179995:181926	-	GAC>GAT	D>D	BASYS00248	syn
1	scaffold15:12048	C>T	IG
1	scaffold15:13585	T>C	EX	13170:13921	-	ACG>GCG	T>A	nahR	nonsyn
1	scaffold15:22308	C>T	EX	21756:22521	-	CCG>CCA	P>P	BASYS00036	syn
1	scaffold15:34196	A>C	EX	34193:35080	+	ACC>CCC	T>P	BASYS00054	nonsyn
1	scaffold15:50432	T>C	EX	50087:51118	+	TCC>CCC	S>P	cysK	nonsyn
1	scaffold15:81618	C>T	EX	81415:81632	+	CGG>TGG	R>W	yneJ	nonsyn
1	scaffold15:86663	G>A	EX	86352:86948	+	GTG>GTA	V>V	yfiP	syn
1	scaffold16:12245	T>C	EX	11462:12871	+	TAC>CAC	Y>H	aroP	nonsyn
1	scaffold16:20691	G>A	EX	20515:21094	-	GGC>GGT	G>G	yfiR	syn
1	scaffold16:22402	G>A	Overlapping
1	scaffold16:28027	C>T	EX	27974:28166	-	GGG>GAG	G>E	recC	nonsyn
1	scaffold17:31109	T>C	EX	30288:31963	+	GGT>GGC	G>G	tdhA	syn
1	scaffold17:45008	G>A	EX	44665:45756	-	GCA>GTA	A>V	hipO	nonsyn
1	scaffold17:69885	T>C	EX	68752:70672	-	ACG>GCG	T>A	kgtP	nonsyn
1	scaffold17:79628	G>A	IG
1	scaffold17:79873	G>A	EX	79688:79879	-	CAA>TAA	Q>*	BASYS00128	nonsyn
1	scaffold17:85313	T>C	EX	85256:85624	+	TCT>CCT	S>P	ykgJ	nonsyn
1	scaffold17:93985	A>G	Overlapping
1	scaffold17:95169	T>C	Overlapping
1	scaffold17:97639	G>A	EX	97418:98126	+	GCC>ACC	A>T	BASYS00155	nonsyn
1	scaffold17:108972	G>A	EX	108725:109780	-	CCG>CTG	P>L	BASYS00173	nonsyn
1	scaffold17:123929	A>G	EX	123488:123957	+	TAC>TGC	Y>C	hisM	nonsyn
1	scaffold17:124631	T>G	EX	124195:124851	-	-	-	BASYS00195	gaps
1	scaffold17:125714	G>A	EX	125211:125975	+	CCG>CCA	P>P	aotP	syn
1	scaffold17:132986	G>A	Overlapping
1	scaffold17:136249	G>A	EX	136191:136528	-	CGG>TGG	R>W	ftsB	nonsyn
1	scaffold17:137439	T>C	Overlapping
1	scaffold17:150827	T>C	Overlapping
1	scaffold17:158707	T>C	EX	158105:158844	-	CAA>CAG	Q>Q	pyrH	syn
1	scaffold18:17545	C>T	Overlapping
1	scaffold18:22854	C>T	EX	22704:23128	+	CCC>TCC	P>S	BASYS00039	nonsyn
1	scaffold18:33745	T>C	EX	33558:33761	+	GTA>GCA	V>A	fpr	nonsyn
1	scaffold18:36848	C>T	Overlapping
1	scaffold18:42153	T>A	EX	42116:43381	-	AAG>ATG	K>M	glyA1	nonsyn
1	scaffold18:52613	A>G	EX	52335:54258	-	CTG>CCG	L>P	BASYS00079	nonsyn
1	scaffold18:53670	C>T	EX	52335:54258	-	GGC>AGC	G>S	BASYS00079	nonsyn
1	scaffold18:54256	C>T	EX	52335:54258	-	ATG>ATA	M>I	BASYS00079	nonsyn
1	scaffold18:55045	C>T	IG
1	scaffold18:59817	T>A	Overlapping
1	scaffold18:61121	C>T	EX	61034:61318	-	CTG>CTA	L>L	BASYS00090	syn
1	scaffold18:63897	T>C	EX	63886:63947	-	AGA>AGG	R>R	BASYS00099	syn
1	scaffold18:73752	C>T	EX	73364:74264	+	ACC>ATC	T>I	ispH	nonsyn
1	scaffold18:93813	C>T	EX	93664:94180	-	TTG>TTA	L>L	nadC	syn
1	scaffold18:103002	T>C	EX	102992:104262	+	CTC>CCC	L>P	fruB	nonsyn
1	scaffold18:110217	A>G	EX	109793:110294	-	GTG>GCG	V>A	cysJ	nonsyn
1	scaffold18:117145	C>T	Overlapping
1	scaffold19:4181	G>A	EX	4179:4317	-	-	-	BASYS00006	gaps
1	scaffold19:6105	T>C	Overlapping
1	scaffold19:6547	T>C	Overlapping
1	scaffold19:23889	A>G	EX	23367:23940	-	TGC>CGC	C>R	BASYS00037	nonsyn
1	scaffold19:33932	G>A	EX	33525:34808	+	GCG>GCA	A>A	atoS	syn
1	scaffold19:36677	G>A	Overlapping
1	scaffold19:43070	G>A	Overlapping
1	scaffold19:89092	T>C	EX	88824:89252	+	GTC>GCC	V>A	holC	nonsyn
1	scaffold19:127062	T>C	EX	126573:127668	-	ACA>ACG	T>T	BASYS00171	syn
1	scaffold19:135329	A>G	EX	134770:136252	+	GAA>GAG	E>E	algE	syn
1	scaffold19:135677	G>A	EX	134770:136252	+	TGG>TGA	W>*	algE	nonsyn
1	scaffold19:138181	A>G	EX	137785:139076	+	AGC>GGC	S>G	algX	nonsyn
1	scaffold19:148365	G>A	Overlapping
1	scaffold19:156688	T>C	Overlapping
1	scaffold19:157571	T>C	EX	157361:158335	+	TCC>CCC	S>P	ghrB	nonsyn
1	scaffold19:164210	G>A	EX	163664:166197	+	GCC>ACC	A>T	mdtB	nonsyn
1	scaffold19:174942	T>C	Overlapping
1	scaffold19:185634	C>T	EX	184794:186176	-	GAC>AAC	D>N	murE	nonsyn
1	scaffold19:191540	G>A	Overlapping
1	scaffold19:206820	G>A	Overlapping
1	scaffold19:211150	A>G	EX	211090:212969	+	AAC>AGC	N>S	hlyB	nonsyn
1	scaffold19:212601	A>G	EX	211090:212969	+	ACC>GCC	T>A	hlyB	nonsyn
1	scaffold20:2536	A>G	EX	2519:2601	-	GGT>GGC	G>G	BASYS00006	syn
1	scaffold20:5547	C>T	EX	5466:5720	+	AGC>AGT	S>S	hofQ	syn
1	scaffold20:5964	G>A	EX	5725:6914	+	GCC>ACC	A>T	BASYS00015	nonsyn
1	scaffold20:8235	G>A	EX	8046:8823	+	CTG>CTA	L>L	BASYS00018	syn
1	scaffold20:13804	C>T	EX	12695:15408	+	CGC>TGC	R>C	dctB	nonsyn
1	scaffold20:18221	A>G	IG
1	scaffold20:20702	G>A	EX	20063:22393	-	AAC>AAT	N>N	pbpC	syn
1	scaffold20:35033	G>A	EX	34953:35468	-	-	-	yfcD	gaps
1	scaffold20:46704	A>G	Overlapping
1	scaffold20:48315	G>A	EX	47978:49270	+	CGC>CAC	R>H	purD	nonsyn
1	scaffold20:48992	G>A	EX	47978:49270	+	GGC>AGC	G>S	purD	nonsyn
1	scaffold20:49700	G>A	EX	49373:51162	+	GAG>AAG	E>K	gacS	nonsyn
1	scaffold20:50155	G>A	EX	49373:51162	+	TTG>TTA	L>L	gacS	syn
1	scaffold20:58092	T>C	EX	58087:58635	+	CGT>CGC	R>R	cobL	syn
1	scaffold20:64702	A>G	EX	64338:65162	+	TAC>TGC	Y>C	BASYS00094	nonsyn
1	scaffold20:77039	T>C	EX	76975:77326	+	GGT>GGC	G>G	BASYS00111	syn
1	scaffold20:124915	G>A	Overlapping
1	scaffold20:146147	C>T	EX	146023:147934	-	GAA>AAA	E>K	mutL	nonsyn
1	scaffold20:152816	G>A	Overlapping
1	scaffold20:159353	T>C	EX	159323:159394	-	GCA>GCG	A>A	BASYS00232	syn
1	scaffold20:166775	C>T	Overlapping
1	scaffold20:167888	T>C	EX	167291:168448	-	AAG>AGG	K>R	parE	nonsyn
1	scaffold20:179092	T>C	EX	178883:179396	-	GAC>GGC	D>G	thiC	nonsyn
1	scaffold21:6655	G>A	EX	6503:7807	+	CTG>CTA	L>L	yfdE	syn
1	scaffold21:9840	G>A	EX	9376:9870	+	GGG>GGA	G>G	rcsB	syn
1	scaffold21:15059	T>C	Overlapping
1	scaffold21:15633	T>C	EX	15571:16009	+	GTT>GCT	V>A	thrC	nonsyn
1	scaffold21:48893	G>A	EX	48314:49208	+	GCG>GCA	A>A	mltF	syn
1	scaffold21:55034	T>C	EX	53475:55124	+	GAT>GAC	D>D	treA	syn
1	scaffold21:73922	T>C	Overlapping
1	scaffold21:85083	C>T	EX	84726:85403	+	CAG>TAG	Q>*	yfhP	nonsyn
1	scaffold21:90568	A>G	EX	89452:91319	+	AGG>GGG	R>G	secD	nonsyn
1	scaffold21:93983	T>C	IG
1	scaffold21:110758	T>C	EX	110224:111237	+	TCC>CCC	S>P	ydaM	nonsyn
1	scaffold21:135323	C>T	EX	135199:135728	+	GCC>GTC	A>V	norR	nonsyn
1	scaffold21:148198	G>A	Overlapping
1	scaffold21:156624	G>A	EX	155940:156986	+	GGC>AGC	G>S	ldh	nonsyn
1	scaffold21:181777	C>T	Overlapping
1	scaffold21:195914	T>C	EX	195539:196143	+	TCA>CCA	S>P	fptA	nonsyn
1	scaffold21:198560	G>A	EX	197821:199192	+	-	*>*	hemH	gaps
1	scaffold21:198606	T>G	EX	197821:199192	+	CAT>CAG	H>Q	hemH	nonsyn
1	scaffold21:215381	A>G	Overlapping
1	scaffold22:10917	G>A	EX	10898:11241	+	TGG>TGA	W>*	yaiL	nonsyn
1	scaffold22:12770	C>T	Overlapping
1	scaffold22:20616	C>T	EX	19950:20761	+	CAA>TAA	Q>*	cobO	nonsyn
1	scaffold22:26285	A>G	EX	25908:26439	+	AAC>AGC	N>S	cobP	nonsyn
1	scaffold22:30923	A>G	EX	30429:30980	+	AAA>AAG	K>K	gpwA	syn
1	scaffold22:45435	A>G	EX	43304:45499	+	CAC>CGC	H>R	ylbK	nonsyn
1	scaffold22:52285	C>T	EX	51607:53169	+	CCC>TCC	P>S	tyrR	nonsyn
1	scaffold22:65806	G>A	EX	64985:66349	+	GCG>GCA	A>A	fliD	syn
1	scaffold22:80245	G>A	EX	80123:81430	+	GTG>GTA	V>V	fliK	syn
1	scaffold22:81089	C>T	EX	80123:81430	+	CGC>TGC	R>C	fliK	nonsyn
1	scaffold22:93854	C>T	EX	93093:93881	+	GAC>GAT	D>D	cheZ	syn
1	scaffold22:98434	A>G	EX	98357:98476	+	AGC>GGC	S>G	BASYS00147	nonsyn
1	scaffold22:98887	A>G	EX	98885:98917	+	TTA>TTG	L>L	BASYS00151	syn
1	scaffold22:123371	T>C	Overlapping
1	scaffold22:125445	A>G	Overlapping
1	scaffold22:128164	C>T	Overlapping
1	scaffold22:128346	A>G	Overlapping
1	scaffold22:132570	A>G	EX	132028:133398	+	CCA>CCG	P>P	gcl	syn
1	scaffold22:133081	C>T	EX	132028:133398	+	CCA>TCA	P>S	gcl	nonsyn
1	scaffold22:144292	C>T	Overlapping
1	scaffold22:156016	A>G	Overlapping
1	scaffold22:164389	C>T	Overlapping
1	scaffold22:164552	C>T	Overlapping
1	scaffold22:167505	C>T	EX	167200:167662	+	CCG>CTG	P>L	BASYS00260	nonsyn
1	scaffold22:173470	G>A	IG
1	scaffold22:177973	A>G	EX	177970:178119	+	GAA>GAG	E>E	BASYS00274	syn
1	scaffold22:178455	C>T	Overlapping
1	scaffold22:185951	T>C	EX	185873:187001	+	TCC>CCC	S>P	yfmJ	nonsyn
1	scaffold22:186610	C>T	EX	185873:187001	+	CCC>CCT	P>P	yfmJ	syn
1	scaffold22:201886	C>T	EX	201705:202633	+	ACG>ATG	T>M	yadG	nonsyn
1	scaffold22:206038	C>T	EX	205863:206425	+	GGC>GGT	G>G	BASYS00314	syn
1	scaffold23:1714	C>T	EX	1420:2569	+	GGC>GGT	G>G	mmgC	syn
1	scaffold23:13476	G>A	Overlapping
1	scaffold24:1350	A>G	Overlapping
1	scaffold24:9051	C>T	Overlapping
1	scaffold24:11185	G>A	EX	9337:11574	+	GAG>AAG	E>K	gabT	nonsyn
1	scaffold24:16026	C>T	EX	15793:16163	+	CAA>TAA	Q>*	yddU	nonsyn
1	scaffold24:17853	A>G	Overlapping
1	scaffold24:19349	A>G	Overlapping
1	scaffold24:31105	C>T	EX	30495:31261	+	GGC>GGT	G>G	glnH	syn
1	scaffold24:46250	C>T	EX	45780:46778	+	GGC>GGT	G>G	soxC	syn
1	scaffold24:46423	C>T	EX	45780:46778	+	GCC>GTC	A>V	soxC	nonsyn
1	scaffold24:47258	G>A	EX	47123:47568	+	GGC>AGC	G>S	BASYS00076	nonsyn
1	scaffold24:47575	A>G	Overlapping
1	scaffold24:65995	T>C	EX	65961:66095	+	TTC>TCC	F>S	BASYS00105	nonsyn
1	scaffold24:87585	G>A	Overlapping
1	scaffold24:98555	C>T	Overlapping
1	scaffold24:102159	A>G	Overlapping
1	scaffold24:111351	C>T	EX	111256:111438	+	CAC>CAT	H>H	BASYS00172	syn
1	scaffold24:120407	C>T	EX	120108:120781	+	GCC>GCT	A>A	BASYS00190	syn
1	scaffold24:120615	T>C	EX	120108:120781	+	TTC>CTC	F>L	BASYS00190	nonsyn
1	scaffold24:123112	A>G	EX	121520:123262	+	-	-	foxA	gaps
1	scaffold24:123916	A>G	EX	123611:124279	+	GCA>GCG	A>A	BASYS00194	syn
1	scaffold24:129904	T>C	IG
1	scaffold24:147131	C>T	Overlapping
1	scaffold24:154505	C>T	EX	153962:155045	+	GCG>GTG	A>V	BASYS00240	nonsyn
1	scaffold24:161040	C>T	EX	159985:161292	+	ACC>ACT	T>T	hutC	syn
1	scaffold24:164044	A>G	Overlapping
1	scaffold24:175205	C>T	EX	175183:175271	+	ACC>ATC	T>I	pip	nonsyn
1	scaffold24:182337	A>G	EX	182240:183069	+	TAC>TGC	Y>C	glnP	nonsyn
1	scaffold24:211121	T>C	Overlapping
1	scaffold24:224584	C>T	EX	222864:225425	+	CAG>TAG	Q>*	gltB	nonsyn
1	scaffold24:227063	C>T	Overlapping
1	scaffold24:229531	C>T	EX	229462:230353	+	GTC>GTT	V>V	ynfL	syn
1	scaffold24:240302	A>G	Overlapping
1	scaffold24:241430	A>G	EX	240604:241671	+	GTA>GTG	V>V	hutH	syn
1	scaffold24:260318	G>A	EX	259882:263835	+	GGC>GAC	G>D	putA	nonsyn
1	scaffold24:267001	G>A	EX	265864:267815	+	GTC>ATC	V>I	BASYS00404	nonsyn
1	scaffold24:268810	T>C	EX	268464:269675	+	GTG>GCG	V>A	mdeA	nonsyn
1	scaffold24:275211	C>T	Overlapping
1	scaffold24:290641	A>G	EX	288795:290648	+	GAG>GGG	E>G	yncD	nonsyn
1	scaffold25:16005	A>G	EX	15781:16248	+	GTA>GTG	V>V	hbpA	syn
1	scaffold25:16725	A>G	IG
1	scaffold25:16797	A>G	EX	16790:18691	+	AAC>AGC	N>S	dppA	nonsyn
1	scaffold25:17552	C>T	EX	16790:18691	+	CAC>TAC	H>Y	dppA	nonsyn
1	scaffold25:25678	A>G	EX	25511:26637	+	ATG>GTG	M>V	yhcM	nonsyn
1	scaffold25:38289	C>T	Overlapping
1	scaffold26:1012	G>A	IG
1	scaffold26:7044	G>A	Overlapping
1	scaffold26:23884	G>A	EX	18048:24079	+	CAG>CAA	Q>Q	tycC	syn
1	scaffold26:31112	G>A	EX	30615:31331	+	GTG>GTA	V>V	fadH	syn
1	scaffold26:33191	G>A	EX	32903:33954	+	GCC>ACC	A>T	acdA	nonsyn
1	scaffold26:33640	G>A	EX	32903:33954	+	GCG>GCA	A>A	acdA	syn
1	scaffold26:34378	G>A	Overlapping
1	scaffold26:34720	T>C	Overlapping
1	scaffold26:40016	T>C	IG
1	scaffold26:70367	T>C	EX	69382:71106	+	GTC>GCC	V>A	deaD	nonsyn
1	scaffold26:86490	G>A	Overlapping
1	scaffold26:89358	G>A	EX	88822:89790	+	GGG>GGA	G>G	erfK	syn
1	scaffold26:90128	G>A	EX	89849:90157	+	GGC>AGC	G>S	BASYS00109	nonsyn
1	scaffold26:102750	G>A	Overlapping
1	scaffold26:106744	A>G	EX	106416:106811	+	TAC>TGC	Y>C	BASYS00128	nonsyn
1	scaffold26:114666	C>T	EX	114591:116285	+	CAA>TAA	Q>*	kdpA	nonsyn
1	scaffold26:118859	C>T	EX	118502:119092	+	CCC>TCC	P>S	BASYS00141	nonsyn
1	scaffold26:124120	T>C	EX	123866:124394	+	TTT>CTT	F>L	BASYS00147	nonsyn
1	scaffold26:124794	T>C	EX	124426:125345	+	TAC>CAC	Y>H	BASYS00148	nonsyn
1	scaffold26:126668	C>T	EX	126429:127048	+	CGG>TGG	R>W	galE	nonsyn
1	scaffold26:142734	T>C	EX	142041:143581	+	GGT>GGC	G>G	aroA	syn
1	scaffold26:143872	C>T	EX	143617:144550	+	ATC>ATT	I>I	hisC2	syn
1	scaffold26:149744	G>A	EX	149730:150968	+	AGG>AGA	R>R	BASYS00178	syn
1	scaffold26:158610	T>C	Overlapping
1	scaffold27:4620	C>T	EX	4012:4656	+	GAC>GAT	D>D	bvgA	syn
1	scaffold27:6469	A>G	EX	6141:6681	+	ACC>GCC	T>A	rnfG	nonsyn
1	scaffold27:14394	C>T	EX	13800:16043	+	CGC>TGC	R>C	mutS	nonsyn
1	scaffold27:23018	A>G	Overlapping
1	scaffold27:25918	C>T	EX	25056:26023	+	ACC>ATC	T>I	BASYS00036	nonsyn
1	scaffold27:41639	C>T	EX	41283:42627	+	GGC>GGT	G>G	kup	syn
1	scaffold27:42991	C>T	EX	42783:43170	+	CCC>TCC	P>S	kup	nonsyn
1	scaffold27:48947	T>C	EX	48839:49792	+	TTC>CTC	F>L	BASYS00075	nonsyn
1	scaffold27:53148	C>T	EX	51659:53189	+	GCT>GTT	A>V	ampG1	nonsyn
1	scaffold27:66354	C>T	EX	64974:67928	+	CGG>TGG	R>W	acrB	nonsyn
1	scaffold27:74202	C>T	EX	73265:74515	+	CGT>TGT	R>C	BASYS00104	nonsyn
1	scaffold27:81954	G>A	EX	80406:83698	+	TGG>TAG	W>*	hpuB	nonsyn
1	scaffold27:84829	C>T	Overlapping
1	scaffold27:87382	A>G	EX	86557:88319	+	ACA>GCA	T>A	edd	nonsyn
1	scaffold27:91267	C>T	EX	91258:91438	+	CCC>CCT	P>P	creC	syn
1	scaffold27:94056	C>T	EX	93467:94225	+	GCC>GTC	A>V	BASYS00129	nonsyn
1	scaffold28:5486	C>T	EX	4296:5726	+	GGC>GGT	G>G	BASYS00007	syn
1	scaffold28:6919	A>G	Overlapping
1	scaffold28:12030	C>T	EX	11373:12073	+	ACG>ATG	T>M	BASYS00015	nonsyn
1	scaffold28:29999	G>A	Overlapping
1	scaffold28:30856	A>G	Overlapping
1	scaffold28:53154	G>A	Overlapping
1	scaffold28:54360	A>G	EX	54319:54726	+	CAA>CAG	Q>Q	BASYS00081	syn
1	scaffold28:56366	C>G	EX	55828:56433	+	GCG>GGG	A>G	BASYS00084	nonsyn
1	scaffold28:58758	G>A	EX	57932:59489	+	GGC>GAC	G>D	rpfC	nonsyn
1	scaffold28:63212	C>T	EX	63195:63290	+	GCC>GCT	A>A	BASYS00099	syn
1	scaffold28:90826	C>T	EX	90400:91037	+	GCC>GTC	A>V	BASYS00135	nonsyn
1	scaffold28:92324	C>T	Overlapping
1	scaffold28:94539	A>G	EX	93715:96137	+	GAC>GGC	D>G	BASYS00139	syn
1	scaffold28:97302	C>T	IG
1	scaffold28:98101	A>G	Overlapping
1	scaffold28:101650	C>T	Overlapping
1	scaffold28:109829	C>T	Overlapping
1	scaffold28:110390	T>C	Overlapping
1	scaffold29:12831	A>G	EX	12685:13046	+	GAA>GAG	E>E	BASYS00023	syn
1	scaffold29:13931	C>T	EX	13462:14318	+	GCC>GTC	A>V	lgrC	nonsyn
1	scaffold29:19721	C>T	EX	14392:20422	+	ACC>ACT	T>T	lgrC	syn
1	scaffold29:37493	G>A	EX	36401:38381	+	GCG>GCA	A>A	pbuA	syn
1	scaffold29:43529	G>A	EX	39694:44639	+	TGG>TGA	W>*	lgrC	nonsyn
1	scaffold29:49587	G>A	EX	46984:50720	+	CTG>CTA	L>L	tycC	syn
1	scaffold29:60003	C>T	EX	57918:62941	+	GCC>GTC	A>V	lgrC	nonsyn
1	scaffold29:65577	C>T	EX	64777:65673	+	GGC>GGT	G>G	pkn1	syn
1	scaffold29:80108	G>A	EX	79622:81731	+	CAG>CAA	Q>Q	bvgS	syn
1	scaffold29:89361	A>G	EX	89310:90827	+	ATG>GTG	M>V	BASYS00076	nonsyn
1	scaffold29:96927	C>T	EX	96662:98005	+	GCG>GTG	A>V	mntH1	nonsyn
1	scaffold29:99334	C>T	EX	99012:99525	+	CCG>CTG	P>L	BASYS00086	nonsyn
1	scaffold29:110711	G>A	EX	110634:111663	+	CGC>CAC	R>H	iolG	nonsyn
1	scaffold29:118879	A>G	Overlapping
1	scaffold29:130927	A>G	EX	128743:131615	+	GAG>GGG	E>G	phaAB	nonsyn
1	scaffold29:134357	A>G	EX	133674:135792	+	GAA>GAG	E>E	fatA	syn
1	scaffold30:5627	C>G	IG
1	scaffold30:7476	A>G	EX	6207:8333	+	GAA>GAG	E>E	fpvA	syn
1	scaffold30:22408	A>G	EX	22277:22873	+	GAA>GAG	E>E	BASYS00030	syn
1	scaffold30:23015	C>T	IG
1	scaffold30:32150	A>G	Overlapping
1	scaffold30:59745	C>A	IG
1	scaffold30:61501	C>T	IG
1	scaffold30:74646	C>T	EX	73996:75420	+	AAC>AAT	N>N	ordL	syn
1	scaffold30:82515	T>C	EX	82259:82657	+	CTG>CCG	L>P	inh	nonsyn
1	scaffold30:82838	G>A	EX	82835:83282	+	GCG>ACG	A>T	aprD	nonsyn
1	scaffold30:90639	C>T	EX	89661:90885	+	CCC>TCC	P>S	BASYS00109	nonsyn
1	scaffold30:102398	A>G	Overlapping
1	scaffold30:106823	C>T	EX	106010:107015	+	GCC>GCT	A>A	ydcP	syn
1	scaffold30:107254	C>T	EX	107021:107975	+	GGC>GGT	G>G	ydcP	syn
1	scaffold30:111717	T>C	IG
1	scaffold31:7227	T>C	EX	6871:7282	+	GTG>GCG	V>A	dadA	nonsyn
1	scaffold31:9124	G>A	IG
1	scaffold31:9862	T>C	EX	9710:9881	+	GAT>GAC	D>D	BASYS00015	syn
1	scaffold32:20674	C>T	EX	20285:20764	+	GTC>GTT	V>V	BASYS00025	syn
1	scaffold32:23235	C>T	Overlapping
1	scaffold32:32355	A>G	EX	32207:32407	+	CAG>CGG	Q>R	BASYS00043	nonsyn
1	scaffold32:47471	G>A	Overlapping
1	scaffold32:51369	A>G	EX	51056:53213	+	GAT>GGT	D>G	luxQ	nonsyn
1	scaffold32:56097	G>A	EX	55176:56842	+	CGC>CAC	R>H	sir1	nonsyn
1	scaffold32:65022	G>A	Overlapping
1	scaffold32:66277	G>A	EX	66110:66842	+	GTC>ATC	V>I	yajO	nonsyn
1	scaffold32:67957	G>A	EX	67555:68384	+	GGT>AGT	G>S	rarD	nonsyn
1	scaffold32:75547	A>G	EX	74662:76215	+	ACC>GCC	T>A	ahpF	nonsyn
1	scaffold32:87188	T>C	EX	86815:87266	+	TGG>CGG	W>R	BASYS00115	nonsyn
1	scaffold32:100643	C>T	EX	99733:101394	+	GCC>GTC	A>V	yjjK	nonsyn
1	scaffold32:106089	G>A	EX	105808:106278	+	CCG>CCA	P>P	BASYS00150	syn
1	scaffold32:108850	G>A	IG
1	scaffold32:111393	T>C	Overlapping
1	scaffold32:117813	G>A	EX	117461:119605	+	CGG>CAG	R>Q	BASYS00169	nonsyn
1	scaffold32:132693	T>C	EX	131782:134664	+	GGT>GGC	G>G	BASYS00184	syn
1	scaffold32:139705	A>G	EX	138836:139714	+	GGA>GGG	G>G	ampR	syn
1	scaffold32:150219	A>G	EX	149800:150909	+	AAG>AGG	K>R	flp	nonsyn
1	scaffold32:150462	T>C	EX	149800:150909	+	ATC>ACC	I>T	flp	nonsyn
1	scaffold32:150686	G>A	EX	149800:150909	+	GCC>ACC	A>T	flp	nonsyn
1	scaffold33:3835	A>G	Overlapping
1	scaffold33:3916	T>C	EX	3837:5362	+	AGT>AGC	S>S	tnsB	syn
1	scaffold33:23914	C>T	EX	23834:25516	+	GAC>GAT	D>D	oxaA	syn
1	scaffold33:57021	G>A	EX	56427:57366	+	GAA>AAA	E>K	gcvA	nonsyn
1	scaffold33:57964	C>T	EX	57899:58185	+	CCC>CCT	P>P	BASYS00072	syn
1	scaffold33:72708	C>T	EX	72273:72749	+	GAC>GAT	D>D	prlC	syn
1	scaffold33:77669	C>T	EX	77572:77981	+	GCC>GCT	A>A	BASYS00112	syn
1	scaffold33:83756	T>C	EX	82748:83991	+	TTC>CTC	F>L	ctaD	nonsyn
1	scaffold33:105153	C>T	EX	105149:105777	+	GCC>GTC	A>V	BASYS00156	nonsyn
1	scaffold33:119458	T>C	EX	118559:119733	+	TTC>CTC	F>L	yrbE	nonsyn
1	scaffold35:28288	C>T	Overlapping
1	scaffold36:495	C>T	Overlapping
1	scaffold36:4840	A>G	EX	4383:5110	+	AGC>GGC	S>G	BASYS00006	nonsyn
1	scaffold36:11620	C>T	EX	11078:11896	+	GGC>GGT	G>G	ompW	syn
1	scaffold36:15529	C>T	EX	15425:15561	+	GGC>GGT	G>G	BASYS00019	syn
1	scaffold36:17792	A>G	EX	17621:18045	+	ACC>GCC	T>A	nrdR	nonsyn
1	scaffold36:24613	A>G	EX	24571:24936	+	CAG>CGG	Q>R	BASYS00038	nonsyn
1	scaffold36:28195	C>T	EX	27693:28440	+	GTC>GTT	V>V	dxs	syn
1	scaffold36:35695	A>G	EX	35054:35975	+	GAA>GAG	E>E	glpD	syn
1	scaffold36:39766	A>G	EX	39555:40154	+	GAC>GGC	D>G	BASYS00057	nonsyn
1	scaffold36:50981	T>G	EX	50904:50996	+	-	-	BASYS00067	gaps
1	scaffold36:61903	C>T	Overlapping
1	scaffold36:67184	A>G	Overlapping
1	scaffold36:75297	T>C	EX	73856:75574	+	CTG>CCG	L>P	BASYS00105	nonsyn
1	scaffold36:101323	A>G	EX	101019:101687	+	CAC>CGC	H>R	corC	nonsyn
1	scaffold36:107134	T>C	Overlapping
1	scaffold36:107648	T>C	EX	107416:108039	+	GTT>GCT	V>A	thiE	nonsyn
1	scaffold36:107980	C>T	EX	107416:108039	+	CAG>TAG	Q>*	thiE	nonsyn
1	scaffold36:116669	C>T	EX	116414:116680	+	CGG>TGG	R>W	BASYS00178	nonsyn
1	scaffold36:121038	A>G	Overlapping
1	scaffold37:25539	T>C	EX	24365:26656	+	CTG>CCG	L>P	fpvA	nonsyn
1	scaffold37:28670	G>A	EX	28307:29716	+	GTT>ATT	V>I	pbuX	nonsyn
1	scaffold37:37600	G>A	EX	37548:38043	+	GGT>AGT	G>S	BASYS00049	nonsyn
1	scaffold37:47123	A>G	EX	46552:47277	+	AAG>AGG	K>R	iclR	nonsyn
1	scaffold37:100831	A>G	EX	99839:101303	+	CAG>CGG	Q>R	pmpM	nonsyn
1	scaffold37:131047	T>C	EX	130420:131095	+	GGT>GGC	G>G	BASYS00170	syn
1	scaffold37:132582	C>T	IG
1	scaffold37:136738	C>T	EX	136566:137658	+	CGC>TGC	R>C	yncB	nonsyn
1	scaffold37:153925	T>C	Overlapping
1	scaffold37:158662	C>T	Overlapping
1	scaffold37:173414	G>A	EX	173191:174207	+	GGC>GAC	G>D	invG	nonsyn
1	scaffold37:190226	G>A	Overlapping
1	scaffold37:194303	T>C	EX	194190:194741	+	GGT>GGC	G>G	BASYS00245	syn
1	scaffold37:198317	C>T	EX	196567:198383	+	ACC>ACT	T>T	moeZ	syn
1	scaffold37:200961	G>A	Overlapping
1	scaffold37:202368	G>A	EX	201888:203372	+	GTG>ATG	V>M	prpD	nonsyn
1	scaffold37:221385	A>G	EX	220943:221797	+	CAG>CGG	Q>R	yjgI	nonsyn
1	scaffold37:231375	T>C	EX	231042:231380	+	TTT>CTT	F>L	BASYS00298	nonsyn
1	scaffold37:251851	T>C	EX	251580:251903	+	GTC>GCC	V>A	BASYS00332	nonsyn
1	scaffold37:267030	T>C	Overlapping
1	scaffold37:290799	G>A	Overlapping
1	scaffold37:304043	C>T	IG
1	scaffold37:310112	G>A	EX	310003:310953	+	GGC>GAC	G>D	BASYS00424	nonsyn
1	scaffold37:310748	G>A	EX	310003:310953	+	GGG>GAG	G>E	BASYS00424	nonsyn
1	scaffold37:315902	G>A	EX	315659:315942	+	GTT>ATT	V>I	BASYS00428	nonsyn
1	scaffold38:15180	G>A	EX	15154:15201	+	CCG>CCA	P>P	BASYS00022	syn
1	scaffold38:16894	C>T	Overlapping
1	scaffold39:17024	T>C	EX	16165:17592	+	GTG>GCG	V>A	sbcB	nonsyn
1	scaffold39:24923	C>T	Overlapping
1	scaffold39:29367	C>T	EX	29194:29772	+	GGC>GGT	G>G	yvqK	syn
1	scaffold39:29679	G>C	EX	29194:29772	+	CCG>CCC	P>P	yvqK	syn
1	scaffold40:8483	T>C	Overlapping
1	scaffold40:26278	G>A	IG
1	scaffold40:44609	C>T	Overlapping
1	scaffold40:44638	C>T	Overlapping
1	scaffold41:10356	T>C	Overlapping
1	scaffold43:1893	T>C	IG
1	scaffold43:14488	T>C	EX	14189:14706	+	TGC>CGC	C>R	panC	nonsyn
1	scaffold43:26540	A>G	Overlapping
1	scaffold43:26722	T>C	Overlapping
1	scaffold43:49047	G>A	EX	48411:49199	+	GGC>AGC	G>S	fabG	nonsyn
1	scaffold43:53610	G>A	Overlapping
1	scaffold43:65972	G>A	EX	65756:66539	+	CGC>CAC	R>H	BASYS00067	nonsyn
1	scaffold43:93687	A>G	EX	93552:94109	+	ACG>GCG	T>A	folE1	nonsyn
1	scaffold43:100551	T>C	EX	100385:100788	+	GTA>GCA	V>A	BASYS00100	nonsyn
1	scaffold43:106875	C>T	EX	106823:108462	+	CAC>CAT	H>H	yoaH	syn
1	scaffold43:110833	G>A	IG
1	scaffold44:2835	C>T	EX	2751:3938	+	GCC>GCT	A>A	macB	syn
1	scaffold44:5701	A>G	EX	5001:5756	+	CAG>CGG	Q>R	BASYS00005	nonsyn
1	scaffold44:11905	C>T	Overlapping
1	scaffold44:21289	A>G	EX	20621:21307	+	CAC>CGC	H>R	clpV1	nonsyn
1	scaffold44:23196	C>T	EX	23169:24549	+	AGC>AGT	S>S	BASYS00034	syn
1	scaffold44:38787	C>T	Overlapping
1	scaffold44:40693	G>A	Overlapping
1	scaffold44:46700	G>A	EX	46652:46985	+	GCG>GCA	A>A	ctaE	syn
1	scaffold44:53092	G>A	IG
1	scaffold44:60178	G>A	EX	59275:60668	+	CGC>CAC	R>H	narK	nonsyn
1	scaffold44:75404	A>G	EX	74964:76321	+	CAA>CAG	Q>Q	BASYS00094	syn
1	scaffold44:77548	A>G	EX	77175:77993	+	CAC>CGC	H>R	BASYS00097	nonsyn
1	scaffold44:82516	C>T	EX	82324:83232	+	CGC>TGC	R>C	ybfI	nonsyn
1	scaffold44:83038	A>G	EX	82324:83232	+	ATG>GTG	M>V	ybfI	nonsyn
1	scaffold44:85545	T>C	EX	85199:85641	+	CGT>CGC	R>R	fecA	syn
1	scaffold44:90434	C>T	EX	90312:91033	+	CGT>TGT	R>C	yejB	nonsyn
1	scaffold44:92251	G>A	EX	91035:92869	+	GGG>GAG	G>E	yejA	nonsyn
1	scaffold44:104435	G>A	EX	104082:104639	+	GGG>GGA	G>G	yieF	syn
1	scaffold44:110679	C>T	EX	110463:112707	+	AGC>AGT	S>S	BASYS00142	syn
1	scaffold44:121924	G>A	EX	121183:123736	+	GCG>GCA	A>A	ipaH7.8	syn
1	scaffold44:124928	A>G	EX	123787:127049	+	CAC>CGC	H>R	metH	nonsyn
1	scaffold44:125231	A>G	EX	123787:127049	+	GAC>GGC	D>G	metH	nonsyn
1	scaffold45:6201	A>G	EX	5528:6592	+	GAC>GGC	D>G	pleD	nonsyn
1	scaffold45:15154	C>T	Overlapping
1	scaffold46:1681	T>C	EX	1521:1961	+	GTT>GCT	V>A	BASYS00003	nonsyn
1	scaffold46:3465	G>A	EX	3376:5263	+	-	-	pepQ	gaps
1	scaffold46:3575	T>C	EX	3376:5263	+	TAC>CAC	Y>H	pepQ	nonsyn
1	scaffold46:14145	C>T	EX	13849:14743	+	CGC>TGC	R>C	znuB	nonsyn
1	scaffold47:25228	G>A	EX	24634:25665	+	GGC>AGC	G>S	BASYS00033	nonsyn
1	scaffold49:3225	G>A	Overlapping
1	scaffold49:6736	T>C	EX	6693:8993	+	GTG>GCG	V>A	plsB	nonsyn
1	scaffold49:17103	T>C	IG
1	scaffold49:38451	G>A	EX	37843:39023	+	CGG>CGA	R>R	cheR2	syn
1	scaffold50:18180	A>G	Overlapping
1	scaffold50:20888	A>G	Overlapping
1	scaffold50:22741	G>A	EX	22291:23359	+	CGG>CGA	R>R	atoS	syn
1	scaffold50:26514	G>A	EX	25860:27074	-	CAC>CAT	H>H	cph2	syn
1	scaffold50:28365	A>G	EX	27241:28536	+	GCA>GCG	A>A	ydgK	syn
1	scaffold51:679	A>G	EX	354:1612	+	CAG>CGG	Q>R	mcpB	nonsyn
1	scaffold52:33740	T>C	IG
1	scaffold52:45793	C>T	EX	45759:45832	-	CTG>CTA	L>L	BASYS00063	syn
1	scaffold52:51110	C>T	EX	50659:51113	-	GCA>ACA	A>T	BASYS00071	nonsyn
1	scaffold52:53297	A>G	EX	52020:53427	-	CTC>CCC	L>P	pcaK	nonsyn
1	scaffold52:63654	C>T	Overlapping
1	scaffold53:7633	C>T	Overlapping
1	scaffold53:19704	C>T	EX	19169:23825	+	ACC>ATC	T>I	hxuA	nonsyn
1	scaffold54:19650	T>C	EX	19034:19680	-	AAC>AGC	N>S	yhdE	nonsyn
1	scaffold54:19757	G>A	EX	19685:19972	-	GCG>GTG	A>V	mreD	nonsyn
1	scaffold55:1465	A>G	EX	743:2177	+	CAC>CGC	H>R	mrdA	nonsyn
1	scaffold55:2363	C>T	EX	2283:2807	+	CGC>CGT	R>R	fecI	syn
1	scaffold57:4484	T>C	Overlapping
1	scaffold57:7858	C>T	Overlapping
1	scaffold57:17172	A>G	EX	17059:17953	-	TAC>CAC	Y>H	BASYS00027	nonsyn
1	scaffold57:21884	A>G	EX	21536:22231	-	GGT>GGC	G>G	BASYS00034	syn
1	scaffold59:5829	G>A	EX	4526:6323	-	GCC>GTC	A>V	ywjA	nonsyn
1	scaffold59:6469	C>T	EX	6332:6959	-	TGG>TAG	W>*	BASYS00006	nonsyn
1	scaffold59:21141	T>C	EX	19907:21349	-	AAC>AGC	N>S	BASYS00023	nonsyn
1	scaffold59:22678	G>A	EX	21657:24088	+	GGT>GAT	G>D	asnB	nonsyn
1	scaffold59:24311	G>A	Overlapping
1	scaffold59:32636	G>A	EX	31904:33730	-	ACC>ACT	T>T	fadD17	syn
1	scaffold59:48664	G>A	IG
1	scaffold59:56142	G>A	EX	55851:57040	-	AGC>AGT	S>S	BASYS00072	syn
1	scaffold59:91141	A>C	Overlapping
1	scaffold62:8788	A>G	EX	7507:9070	+	ACC>GCC	T>A	BASYS00008	nonsyn
1	scaffold62:15275	C>T	Overlapping
1	scaffold62:16272	C>T	EX	15603:16528	-	GCC>ACC	A>T	nuoH	nonsyn
1	scaffold62:17177	C>T	Overlapping
1	scaffold62:22923	A>G	EX	22919:23576	-	GTC>GCC	V>A	nuoB	nonsyn
1	scaffold62:25629	A>G	EX	24622:26067	+	GTA>GTG	V>V	BASYS00029	syn
1	scaffold62:30034	T>C	EX	28999:30443	-	CAG>CGG	Q>R	purB	nonsyn
1	scaffold62:31324	C>T	Overlapping
1	scaffold62:32234	C>T	EX	32182:32240	+	CCG>CTG	P>L	BASYS00038	nonsyn
1	scaffold62:37569	C>T	EX	37295:37663	+	ACC>ATC	T>I	clpS	nonsyn
1	scaffold62:39751	A>G	EX	37693:39963	+	ACG>GCG	T>A	clpA	nonsyn
1	scaffold62:45474	C>T	Overlapping
1	scaffold62:51326	A>G	EX	51028:51704	-	CTG>CCG	L>P	ybiB	nonsyn
1	scaffold65:9746	T>C	EX	9467:9788	+	CAT>CAC	H>H	copA	syn
1	scaffold65:11642	T>C	EX	11585:11866	+	TCT>CCT	S>P	BASYS00017	nonsyn
1	scaffold65:12779	T>C	EX	12737:13320	-	CAC>CGC	H>R	zitB	nonsyn
1	scaffold65:24189	G>A	EX	23664:24797	-	GGC>GGT	G>G	ndpA	syn
1	scaffold67:4350	T>C	EX	3985:4386	-	AGC>GGC	S>G	ybbI	nonsyn
1	scaffold67:6902	A>G	EX	6888:6929	+	GGA>GGG	G>G	BASYS00013	syn
1	scaffold67:19388	A>G	EX	18565:19919	-	GTG>GCG	V>A	xanP	nonsyn
1	scaffold68:12669	A>G	Overlapping
1	scaffold68:13696	C>T	Overlapping
1	scaffold68:38454	T>C	EX	37604:38773	+	GTT>GCT	V>A	yajR	nonsyn
1	scaffold69:1956	G>A	IG
1	scaffold69:9277	G>A	EX	8670:9281	+	GGC>GAC	G>D	BASYS00011	nonsyn
1	scaffold70:6279	G>A	IG
1	scaffold70:7833	C>T	EX	6370:8262	+	AGC>AGT	S>S	BASYS00006	syn
1	scaffold70:8577	C>T	EX	8278:10009	+	GTC>GTT	V>V	BASYS00007	syn
1	scaffold70:9773	C>T	EX	8278:10009	+	GCC>GTC	A>V	BASYS00007	nonsyn
1	scaffold70:15162	T>C	EX	12437:15733	+	CTG>CCG	L>P	pcrA	nonsyn
1	scaffold70:15610	C>T	EX	12437:15733	+	GTC>GTT	V>V	pcrA	syn
2	scaffold1:23220	G>A	Overlapping
2	scaffold1:63886	A>G	EX	63622:65084	-	GTG>GCG	V>A	actP2	nonsyn
2	scaffold1:73384	T>C	EX	73209:73390	-	ACC>GCC	T>A	accC1	nonsyn
2	scaffold1:96164	C>T	EX	95734:96907	+	ACG>ATG	T>M	yegE	nonsyn
2	scaffold1:101261	T>C	EX	100524:101326	-	-	-	yagI	gaps
2	scaffold1:129527	T>C	EX	129074:130451	-	TAC>TGC	Y>C	dnaE2	nonsyn
2	scaffold1:131266	G>A	EX	130477:131874	-	CCC>CTC	P>L	imuB	nonsyn
2	scaffold1:134300	C>T	EX	134056:134469	+	GCC>GTC	A>V	BASYS00156	nonsyn
2	scaffold2:57852	A>G	EX	57147:58328	+	ACC>GCC	T>A	BASYS00078	nonsyn
2	scaffold2:71111	G>A	EX	70515:71468	+	CTG>CTA	L>L	gyaR	syn
2	scaffold2:77898	G>A	EX	77718:78194	-	GGC>GGT	G>G	BASYS00099	syn
2	scaffold2:83794	T>C	Overlapping
2	scaffold3:26006	A>G	IG
2	scaffold3:27772	C>T	EX	27653:28746	+	GGC>GGT	G>G	bdlA	syn
2	scaffold4:4076	T>C	EX	3091:4129	+	TTC>CTC	F>L	oruR	nonsyn
2	scaffold4:28659	G>A	EX	27336:28688	-	CCC>CCT	P>P	BASYS00041	syn
2	scaffold4:64831	C>T	Overlapping
2	scaffold5:28962	A>G	IG
2	scaffold5:58086	C>T	EX	57818:58312	-	GGC>GAC	G>D	srpB	nonsyn
2	scaffold5:93415	G>A	IG
2	scaffold5:99596	G>A	EX	99318:100064	+	CTG>CTA	L>L	yfcA	syn
2	scaffold5:99831	T>C	EX	99318:100064	+	TAC>CAC	Y>H	yfcA	nonsyn
2	scaffold5:107587	A>G	EX	105157:108249	+	ACC>GCC	T>A	acrD	nonsyn
2	scaffold5:113664	G>A	EX	112674:113977	-	GCG>GTG	A>V	BASYS00118	nonsyn
2	scaffold5:130540	G>A	EX	130225:130850	+	GGC>GAC	G>D	BASYS00147	nonsyn
2	scaffold6:14476	C>T	EX	14185:15417	-	ATG>ATA	M>I	sad	nonsyn
2	scaffold6:33905	G>A	EX	33577:34389	-	GCC>GTC	A>V	yeiE	nonsyn
2	scaffold6:61048	G>A	EX	60817:61202	-	GCC>GCT	A>A	ansB	syn
2	scaffold6:62161	C>T	IG
2	scaffold7:21523	T>C	EX	21018:22250	-	GAC>GGC	D>G	BASYS00030	nonsyn
2	scaffold7:28207	T>A	IG
2	scaffold7:30749	A>G	EX	30658:31834	+	CAG>CGG	Q>R	bkdB	nonsyn
2	scaffold7:43328	T>C	Overlapping
2	scaffold7:51488	G>A	EX	50103:51674	+	GGG>GGA	G>G	narP	syn
2	scaffold7:55545	T>C	EX	54137:56236	+	GTG>GCG	V>A	BASYS00080	nonsyn
2	scaffold7:58487	A>G	EX	58469:58510	-	GGT>GGC	G>G	BASYS00085	syn
2	scaffold7:72709	T>C	Overlapping
2	scaffold7:73649	G>A	Overlapping
2	scaffold7:84696	G>A	Overlapping
2	scaffold7:101616	G>A	EX	100579:102641	-	GAC>GAT	D>D	yiaN	syn
2	scaffold8:7682	G>A	EX	7067:9391	-	AGC>AGT	S>S	mrcB	syn
2	scaffold8:15647	A>G	EX	14988:16061	-	-	-	sfsA	gaps
2	scaffold8:15662	A>G	EX	14988:16061	-	TCC>CCC	S>P	sfsA	syn
2	scaffold8:18642	T>C	EX	18611:18770	+	GTC>GCC	V>A	BASYS00030	nonsyn
2	scaffold8:27382	C>T	EX	26598:27448	+	ATC>ATT	I>I	panC	syn
2	scaffold8:30945	T>C	EX	29609:31327	+	GTC>GCC	V>A	acsA2	nonsyn
2	scaffold8:34057	G>A	EX	33286:34238	+	GAC>AAC	D>N	BASYS00048	nonsyn
2	scaffold8:36569	T>C	Overlapping
2	scaffold8:37473	G>A	Overlapping
2	scaffold8:50368	C>T	EX	49145:51064	-	GTG>ATG	V>M	ftsH	nonsyn
2	scaffold8:55314	T>C	EX	55302:56332	-	AAG>AGG	K>R	carB	nonsyn
2	scaffold8:61231	A>G	Overlapping
2	scaffold8:83670	T>C	EX	83459:84127	+	GTC>GCC	V>A	BASYS00115	nonsyn
2	scaffold8:95134	G>A	EX	95016:95932	-	GCC>GTC	A>V	BASYS00131	nonsyn
2	scaffold8:115062	G>A	EX	114342:115787	-	ACC>ACT	T>T	ybaR	syn
2	scaffold9:20227	C>T	EX	19620:21898	+	GGC>GGT	G>G	BASYS00027	syn
2	scaffold9:23034	G>A	Overlapping
2	scaffold9:37634	C>T	EX	37066:37889	-	GCG>GCA	A>A	BASYS00051	syn
2	scaffold9:42199	G>A	EX	40931:42881	-	CCG>CTG	P>L	BASYS00056	nonsyn
2	scaffold10:8984	C>T	EX	8577:9572	-	GCC>ACC	A>T	gcvT	nonsyn
2	scaffold10:15622	C>T	EX	15287:15843	+	CTG>TTG	L>L	BASYS00022	syn
2	scaffold10:16144	T>C	Overlapping
2	scaffold10:34865	C>T	Overlapping
2	scaffold10:38281	C>T	EX	38167:39453	+	CAC>TAC	H>Y	aroP	nonsyn
2	scaffold10:42303	C>T	Overlapping
2	scaffold10:50748	G>A	Overlapping
2	scaffold10:72402	G>A	Overlapping
2	scaffold10:76528	C>T	EX	76266:76666	-	GGC>AGC	G>S	BASYS00112	nonsyn
2	scaffold10:78361	G>A	EX	77371:78690	+	GCT>ACT	A>T	bdlA	nonsyn
2	scaffold11:27965	T>C	Overlapping
2	scaffold11:42143	C>T	EX	41645:42265	+	CTT>TTT	L>F	BASYS00071	nonsyn
2	scaffold11:45112	A>G	EX	44994:45722	-	CTG>CCG	L>P	trmB	nonsyn
2	scaffold11:59740	G>A	EX	59282:60558	+	GGC>AGC	G>S	calB	nonsyn
2	scaffold11:60046	T>C	EX	59282:60558	+	TCG>CCG	S>P	calB	nonsyn
2	scaffold11:62991	C>T	EX	62794:63099	+	CCC>CCT	P>P	fdx	syn
2	scaffold11:89932	T>C	EX	89595:90051	-	GGA>GGG	G>G	rppH	syn
2	scaffold11:98510	G>A	EX	98392:99660	-	ACC>ATC	T>I	glcD	nonsyn
2	scaffold11:112748	G>A	EX	112605:113031	+	GCG>GCA	A>A	BASYS00178	syn
2	scaffold11:145832	C>T	EX	145701:146524	-	GGC>GAC	G>D	ubiH	nonsyn
2	scaffold11:196828	T>C	IG
2	scaffold11:204024	G>A	EX	202918:205754	+	CTG>CTA	L>L	cya	syn
2	scaffold11:237359	G>A	EX	237202:238198	+	GAC>AAC	D>N	ymdC	nonsyn
2	scaffold11:282915	T>C	EX	282752:283183	+	GTA>GCA	V>A	BASYS00431	nonsyn
2	scaffold11:329210	T>C	Overlapping
2	scaffold11:335404	T>C	Overlapping
2	scaffold11:351714	T>C	EX	350523:352154	-	ACC>GCC	T>A	pycB	nonsyn
2	scaffold11:355236	G>A	EX	354923:355687	-	TCG>TTG	S>L	hexR	nonsyn
2	scaffold11:370871	T>C	EX	370062:371553	-	TAC>TGC	Y>C	ybaL	nonsyn
2	scaffold12:22833	G>A	EX	22393:23019	+	TGC>TAC	C>Y	mvaB	nonsyn
2	scaffold12:53669	A>G	EX	52869:53732	+	GCA>GCG	A>A	pdhA	syn
2	scaffold13:3974	C>T	EX	2101:4388	-	GAG>AAG	E>K	BASYS00003	nonsyn
2	scaffold13:44371	C>T	Overlapping
2	scaffold13:59726	C>T	EX	59401:59877	-	GGC>GAC	G>D	BASYS00083	nonsyn
2	scaffold14:1994	C>T	EX	1313:2869	+	CGG>TGG	R>W	yebA	nonsyn
2	scaffold14:10665	T>C	EX	10622:11286	+	ATA>ACA	I>T	vfr	nonsyn
2	scaffold14:16072	G>A	EX	14965:16839	+	GCC>ACC	A>T	estA	nonsyn
2	scaffold14:74761	C>T	EX	74031:75836	-	GGC>GAC	G>D	mmgC	nonsyn
2	scaffold14:103496	C>T	EX	103314:103667	-	GGT>AGT	G>S	BASYS00139	nonsyn
2	scaffold14:114491	A>G	EX	113873:114691	-	GGT>GGC	G>G	BASYS00156	syn
2	scaffold14:114672	A>C	EX	113873:114691	-	ATG>AGG	M>R	BASYS00156	nonsyn
2	scaffold14:148654	T>C	EX	148324:148877	+	GGT>GGC	G>G	BASYS00202	syn
2	scaffold14:158107	G>A	EX	157879:158268	+	GAG>AAG	E>K	elaA	nonsyn
2	scaffold15:9724	A>G	Overlapping
2	scaffold15:30464	A>G	EX	29597:30797	+	ACC>GCC	T>A	BASYS00048	nonsyn
2	scaffold15:38186	C>T	EX	38082:38200	+	CGC>TGC	R>C	BASYS00060	nonsyn
2	scaffold15:42763	C>T	EX	42455:43008	+	CCG>TCG	P>S	BASYS00066	nonsyn
2	scaffold15:48025	A>G	Overlapping
2	scaffold15:54550	C>T	EX	53676:54569	-	GGC>GAC	G>D	yoaV	nonsyn
2	scaffold15:75144	C>T	EX	74775:75294	+	GAC>GAT	D>D	srmB	syn
2	scaffold15:89406	C>T	IG
2	scaffold16:7025	C>T	EX	6476:7265	+	GCC>GTC	A>V	catR	nonsyn
2	scaffold17:10476	T>C	EX	9638:10985	+	GTG>GCG	V>A	BASYS00017	nonsyn
2	scaffold17:21386	T>C	Overlapping
2	scaffold17:22103	G>A	IG
2	scaffold17:24824	G>A	EX	24557:25028	-	CCC>TCC	P>S	yiaY	nonsyn
2	scaffold17:25938	T>C	EX	25077:26111	+	TCG>CCG	S>P	BASYS00049	nonsyn
2	scaffold17:38388	G>A	EX	37186:38829	+	CCG>CCA	P>P	bglX	syn
2	scaffold17:43674	G>A	Overlapping
2	scaffold17:52906	T>C	Overlapping
2	scaffold17:54774	T>C	Overlapping
2	scaffold17:55537	T>C	Overlapping
2	scaffold17:58049	C>T	EX	57900:58953	+	CTG>TTG	L>L	arpB	syn
2	scaffold17:60900	A>G	Overlapping
2	scaffold17:65705	G>A	EX	64524:66152	+	ATG>ATA	M>I	frpA	nonsyn
2	scaffold17:69107	G>A	EX	68752:70672	-	GCG>GTG	A>V	kgtP	nonsyn
2	scaffold17:86264	C>T	EX	85735:87285	+	GCC>GTC	A>V	yciR	nonsyn
2	scaffold17:105374	G>A	EX	104383:105588	+	GGC>GAC	G>D	nhaA	nonsyn
2	scaffold17:111973	G>A	EX	111955:112035	+	GGA>AGA	G>R	BASYS00175	nonsyn
2	scaffold17:114042	T>C	EX	112913:114098	-	GAA>GAG	E>E	dinG	syn
2	scaffold17:119308	T>C	IG
2	scaffold17:128805	G>A	EX	128745:129049	-	CAC>CAT	H>H	nlpD	syn
2	scaffold17:130980	G>A	EX	130729:131080	-	CCG>CTG	P>L	surE	nonsyn
2	scaffold18:535	T>C	EX	133:762	-	GTA>GTG	V>V	BASYS00001	syn
2	scaffold18:11697	C>T	IG
2	scaffold18:15317	A>G	EX	15303:15716	-	TAT>CAT	Y>H	BASYS00028	nonsyn
2	scaffold18:23193	C>T	EX	23133:23566	+	GCC>GTC	A>V	BASYS00040	nonsyn
2	scaffold18:23272	C>T	EX	23133:23566	+	ATC>ATT	I>I	BASYS00040	syn
2	scaffold18:24667	C>T	Overlapping
2	scaffold18:53847	C>T	EX	52335:54258	-	GCC>ACC	A>T	BASYS00079	nonsyn
2	scaffold18:59394	C>T	EX	58379:59503	-	CGC>CAC	R>H	BASYS00086	nonsyn
2	scaffold18:61203	A>G	EX	61034:61318	-	CTG>CCG	L>P	BASYS00090	nonsyn
2	scaffold18:77538	C>T	EX	77318:77635	+	GCG>GTG	A>V	BASYS00122	nonsyn
2	scaffold19:531	G>A	EX	106:576	-	CGC>TGC	R>C	ybaK	nonsyn
2	scaffold19:2968	G>T	Overlapping
2	scaffold19:8340	T>C	EX	8034:8700	+	ATG>ACG	M>T	gltK	nonsyn
2	scaffold19:21354	A>G	EX	20726:21556	+	CAG>CGG	Q>R	BASYS00032	nonsyn
2	scaffold19:32624	T>C	EX	31826:33522	+	GTT>GCT	V>A	zraS	nonsyn
2	scaffold19:36712	G>A	Overlapping
2	scaffold19:38236	G>A	EX	37152:38645	-	GGC>GGT	G>G	BASYS00052	syn
2	scaffold19:41950	G>A	EX	41311:42455	+	GGC>AGC	G>S	BASYS00057	nonsyn
2	scaffold19:44063	T>C	EX	43670:47444	+	GCT>GCC	A>A	BASYS00062	syn
2	scaffold19:48761	T>C	EX	48159:48823	-	GAA>GAG	E>E	ytnA	syn
2	scaffold19:49454	G>A	EX	49425:51673	+	TGG>TGA	W>*	BASYS00066	nonsyn
2	scaffold19:74480	G>A	Overlapping
2	scaffold19:86987	G>A	IG
2	scaffold19:101105	T>C	Overlapping
2	scaffold19:133273	G>A	EX	132183:133352	+	GGT>GAT	G>D	alg44	nonsyn
2	scaffold19:136605	T>C	EX	136254:137782	+	-	-	algG	gaps
2	scaffold19:138871	T>C	EX	137785:139076	+	TCG>CCG	S>P	algX	nonsyn
2	scaffold19:140212	T>C	Overlapping
2	scaffold19:183164	G>A	IG
2	scaffold19:196499	A>G	EX	196252:196744	-	CTG>CCG	L>P	ycaO	nonsyn
2	scaffold19:198722	G>A	EX	198337:200595	-	CCG>CTG	P>L	malT	nonsyn
2	scaffold19:210167	T>C	EX	209890:210669	-	AAG>AGG	K>R	yggG	nonsyn
2	scaffold19:222839	T>C	Overlapping
2	scaffold20:9164	T>C	EX	8825:10390	+	TCC>CCC	S>P	BASYS00019	nonsyn
2	scaffold20:14842	C>T	EX	12695:15408	+	CGT>TGT	R>C	dctB	nonsyn
2	scaffold20:47122	T>C	Overlapping
2	scaffold20:50831	G>A	EX	49373:51162	+	GTC>ATC	V>I	gacS	nonsyn
2	scaffold20:63703	A>G	Overlapping
2	scaffold20:98836	G>A	EX	98776:99273	-	GGC>GGT	G>G	BASYS00154	syn
2	scaffold20:103436	G>A	Overlapping
2	scaffold20:112802	G>A	EX	112181:113332	+	GCC>ACC	A>T	pncB	nonsyn
2	scaffold20:148829	C>T	Overlapping
2	scaffold20:157427	T>C	EX	156689:158257	+	TTG>CTG	L>L	BASYS00229	syn
2	scaffold20:159113	A>G	EX	158261:159130	+	ACC>GCC	T>A	rhdA	nonsyn
2	scaffold20:180253	G>A	Overlapping
2	scaffold21:777	G>A	EX	534:1862	+	GTG>ATG	V>M	opgD	nonsyn
2	scaffold21:11609	T>C	EX	11308:14628	+	CTG>CCG	L>P	bvgS	nonsyn
2	scaffold21:24180	T>C	EX	23408:24361	+	CTG>CCG	L>P	ypjD	nonsyn
2	scaffold21:28589	G>A	Overlapping
2	scaffold21:42364	A>G	EX	41865:43481	+	CAG>CGG	Q>R	BASYS00064	nonsyn
2	scaffold21:47529	T>C	EX	47507:47618	+	GTG>GCG	V>A	BASYS00066	nonsyn
2	scaffold21:47843	T>C	Overlapping
2	scaffold21:48190	G>A	Overlapping
2	scaffold21:49533	T>C	EX	49493:50417	+	GTG>GCG	V>A	fruB(HI)	nonsyn
2	scaffold21:52246	C>T	EX	52182:53414	+	GCC>GTC	A>V	lamB	nonsyn
2	scaffold21:66371	G>A	Overlapping
2	scaffold21:67251	G>A	Overlapping
2	scaffold21:82921	G>A	EX	82623:82970	+	AGC>AAC	S>N	iscA	nonsyn
2	scaffold21:84560	C>T	Overlapping
2	scaffold21:133485	G>A	EX	133380:133732	+	GGT>GAT	G>D	dsbB1	nonsyn
2	scaffold21:153797	A>G	EX	153242:154330	+	ACG>GCG	T>A	sdaC	nonsyn
2	scaffold21:155964	G>A	EX	155940:156986	+	GGC>AGC	G>S	ldh	nonsyn
2	scaffold21:162376	T>C	Overlapping
2	scaffold21:165924	G>A	EX	165246:166160	+	GGC>AGC	G>S	BASYS00239	nonsyn
2	scaffold21:194128	G>A	EX	194078:195238	+	GTG>GTA	V>V	degP	syn
2	scaffold21:201840	G>A	EX	201179:202150	+	GGC>GAC	G>D	ybgA	nonsyn
2	scaffold21:219070	C>A	Overlapping
2	scaffold21:221666	T>C	IG
2	scaffold21:223925	G>A	EX	223287:223937	+	CCG>CCA	P>P	nolT	syn
2	scaffold22:1287	G>A	EX	812:4569	+	TCG>TCA	S>S	cya	syn
2	scaffold22:12284	T>C	EX	11989:12629	+	GTA>GCA	V>A	purN	nonsyn
2	scaffold22:18994	A>G	EX	18644:19723	+	GAA>GAG	E>E	yliI	syn
2	scaffold22:20318	C>T	EX	19950:20761	+	GCC>GCT	A>A	cobO	syn
2	scaffold22:54551	C>T	EX	54306:55074	+	ACC>ACT	T>T	flgG	syn
2	scaffold22:91129	A>G	EX	90962:91791	+	GGA>GGG	G>G	ylxH	syn
2	scaffold22:112684	C>T	EX	112023:113040	+	GCC>GCT	A>A	phnD	syn
2	scaffold22:133397	A>G	EX	132028:133398	+	CAC>CGC	H>R	gcl	nonsyn
2	scaffold22:206872	C>T	EX	206493:208224	+	CCG>CTG	P>L	ygeD	nonsyn
2	scaffold22:209088	A>G	EX	208653:209618	+	ACC>GCC	T>A	yocS	nonsyn
2	scaffold22:213478	T>C	EX	212310:213823	+	GGT>GGC	G>G	kdpD	syn
2	scaffold24:7048	G>A	EX	6869:7270	+	AGG>AGA	R>R	BASYS00012	syn
2	scaffold24:28866	A>G	EX	28396:29196	+	GAA>GAG	E>E	patM	syn
2	scaffold24:48701	G>A	EX	48280:48805	+	GCC>ACC	A>T	BASYS00080	nonsyn
2	scaffold24:49955	A>G	Overlapping
2	scaffold24:50851	G>A	EX	50443:51435	+	GCC>ACC	A>T	dcyD	nonsyn
2	scaffold24:55319	G>A	Overlapping
2	scaffold24:61240	A>G	Overlapping
2	scaffold24:72502	G>A	Overlapping
2	scaffold24:82125	C>T	Overlapping
2	scaffold24:86543	C>T	Overlapping
2	scaffold24:106078	T>C	EX	105244:106656	+	TTC>CTC	F>L	purA	nonsyn
2	scaffold24:124168	C>T	EX	123611:124279	+	GTC>GTT	V>V	BASYS00194	syn
2	scaffold24:147372	C>T	EX	147182:148988	+	CGC>TGC	R>C	typA	nonsyn
2	scaffold24:185261	C>T	EX	183739:185670	+	CCG>CTG	P>L	hlyB	nonsyn
2	scaffold24:210365	C>T	EX	210216:210397	+	CCG>TCG	P>S	BASYS00317	nonsyn
2	scaffold24:243269	A>G	EX	243261:243333	+	GAC>GGC	D>G	BASYS00373	nonsyn
2	scaffold24:281819	T>C	EX	281759:282683	+	TTC>CTC	F>L	rfaF	nonsyn
2	scaffold24:304591	C>T	Overlapping
2	scaffold25:10885	C>T	EX	10102:10921	+	ATC>ATT	I>I	dppC	syn
2	scaffold25:11630	A>G	EX	10926:11850	+	GGA>GGG	G>G	dppB	syn
2	scaffold25:20392	G>A	EX	20084:20892	+	GGC>AGC	G>S	BASYS00026	nonsyn
2	scaffold25:28322	A>G	Overlapping
2	scaffold25:38953	C>T	EX	38683:39512	+	CGC>TGC	R>C	aldHT	nonsyn
2	scaffold26:4036	T>C	EX	3891:4080	+	GTA>GCA	V>A	qseB	nonsyn
2	scaffold26:41907	G>A	EX	41042:41931	+	CGG>CAG	R>Q	degS	nonsyn
2	scaffold26:54382	C>T	EX	54056:54679	+	GAC>GAT	D>D	dgt	syn
2	scaffold26:57448	A>G	EX	56369:59869	+	GCA>GCG	A>A	bvgS	syn
2	scaffold26:83152	T>C	EX	82586:83560	+	CAT>CAC	H>H	cysB	syn
2	scaffold26:85135	T>C	Overlapping
2	scaffold26:100592	G>A	EX	100285:101533	+	CGC>CAC	R>H	mltF	nonsyn
2	scaffold26:102604	G>A	Overlapping
2	scaffold26:110679	G>A	Overlapping
2	scaffold26:115791	G>A	EX	114591:116285	+	GCT>ACT	A>T	kdpA	nonsyn
2	scaffold26:135541	A>G	EX	135039:135817	+	GGA>GGG	G>G	rmlA2	syn
2	scaffold27:1586	C>T	EX	1235:2185	+	CAG>TAG	Q>*	motY	nonsyn
2	scaffold27:7021	A>G	EX	6790:7587	+	TAC>TGC	Y>C	rnfD	nonsyn
2	scaffold27:52845	C>T	EX	51659:53189	+	CCA>CTA	P>L	ampG1	nonsyn
2	scaffold27:61376	T>C	EX	60871:61483	+	GTC>GCC	V>A	irlR	nonsyn
2	scaffold27:75163	C>T	EX	74517:75580	+	GGC>GGT	G>G	BASYS00105	syn
2	scaffold27:85200	A>G	Overlapping
2	scaffold28:4329	T>C	EX	4296:5726	+	TGG>CGG	W>R	BASYS00007	nonsyn
2	scaffold28:15432	C>T	EX	14854:15721	+	TCG>TTG	S>L	prsA	nonsyn
2	scaffold28:20840	G>A	Overlapping
2	scaffold28:55745	C>T	EX	54922:55783	+	CTA>TTA	L>L	ygcG	syn
2	scaffold28:79286	T>C	EX	78908:79812	+	GTG>GCG	V>A	BASYS00124	nonsyn
2	scaffold28:94491	C>T	EX	93715:96137	+	GCG>GTG	A>V	BASYS00139	nonsyn
2	scaffold29:13805	G>A	EX	13462:14318	+	CGC>CAC	R>H	lgrC	nonsyn
2	scaffold29:25371	G>A	EX	20427:25505	+	CGT>CAT	R>H	lgrC	nonsyn
2	scaffold29:38809	A>G	EX	38458:39420	+	ACG>GCG	T>A	lip2	nonsyn
2	scaffold29:42252	C>T	EX	39694:44639	+	CCA>TCA	P>S	lgrC	nonsyn
2	scaffold29:47728	T>C	EX	46984:50720	+	TTG>CTG	L>L	tycC	syn
2	scaffold29:56574	T>C	EX	53629:56777	+	GTT>GCT	V>A	lgrC	nonsyn
2	scaffold29:66615	C>T	EX	65686:66762	+	GGC>GGT	G>G	cefD	syn
2	scaffold29:66871	G>A	EX	66783:66926	+	CGG>CAG	R>Q	BASYS00051	nonsyn
2	scaffold29:79646	G>A	EX	79622:81731	+	GTG>GTA	V>V	bvgS	syn
2	scaffold29:101890	A>G	EX	100659:102021	+	CAG>CGG	Q>R	irlS	nonsyn
2	scaffold29:104690	G>A	Overlapping
2	scaffold29:116057	G>A	EX	115743:116681	+	GCG>GCA	A>A	rbsC	syn
2	scaffold29:118705	C>T	Overlapping
2	scaffold29:133749	A>G	EX	133674:135792	+	ACC>GCC	T>A	fatA	nonsyn
2	scaffold30:3514	T>C	EX	3486:4395	+	TGG>CGG	W>R	BASYS00006	nonsyn
2	scaffold30:5624	G>A	IG
2	scaffold30:9023	G>A	EX	8359:9292	+	AAG>AAA	K>K	fecR	syn
2	scaffold30:14293	C>T	EX	14154:14395	+	GCC>GTC	A>V	BASYS00019	nonsyn
2	scaffold30:39269	G>A	EX	38039:39721	+	GCT>ACT	A>T	hlyB	nonsyn
2	scaffold30:40949	A>G	EX	39847:41640	+	AAG>AGG	K>R	ftsI	nonsyn
2	scaffold30:54181	C>T	EX	53600:54214	+	GCC>GCT	A>A	BASYS00066	syn
2	scaffold30:69503	A>G	Overlapping
2	scaffold30:74849	A>G	EX	73996:75420	+	CAG>CGG	Q>R	ordL	nonsyn
2	scaffold30:74863	A>G	EX	73996:75420	+	AGC>GGC	S>G	ordL	nonsyn
2	scaffold30:89206	G>A	EX	86877:89629	+	CTG>CTA	L>L	BASYS00108	syn
2	scaffold31:4543	A>G	Overlapping
2	scaffold31:5294	T>C	EX	5080:6670	+	CTG>CCG	L>P	aldH	nonsyn
2	scaffold31:8153	T>C	EX	7677:8863	+	TGT>CGT	C>R	proP	nonsyn
2	scaffold32:968	G>A	Overlapping
2	scaffold32:5999	G>A	EX	4717:6128	+	CAG>CAA	Q>Q	srpC	syn
2	scaffold32:10189	T>C	EX	10107:10614	+	TTG>CTG	L>L	ycdB	syn
2	scaffold32:11072	G>A	EX	10671:11405	+	GCG>GCA	A>A	ycdO	syn
2	scaffold32:19159	G>A	EX	18604:19947	+	GTT>ATT	V>I	fepE	nonsyn
2	scaffold32:75322	G>A	EX	74662:76215	+	GGG>AGG	G>R	ahpF	nonsyn
2	scaffold32:91634	T>C	Overlapping
2	scaffold32:100159	G>A	EX	99733:101394	+	GCT>ACT	A>T	yjjK	nonsyn
2	scaffold32:101306	T>C	EX	99733:101394	+	GTC>GCC	V>A	yjjK	nonsyn
2	scaffold32:111711	T>C	Overlapping
2	scaffold32:120183	C>T	EX	119977:120938	+	CTC>CTT	L>L	fecR	syn
2	scaffold32:155474	T>C	EX	155275:156450	+	GTA>GCA	V>A	yagA	nonsyn
2	scaffold33:26652	C>T	IG
2	scaffold33:46392	G>A	Overlapping
2	scaffold33:46717	C>T	EX	46606:47027	+	GCC>GTC	A>V	fmt	nonsyn
2	scaffold33:50776	G>A	EX	50728:51777	+	GCT>ACT	A>T	hemF	nonsyn
2	scaffold33:55545	T>C	Overlapping
2	scaffold33:57398	C>T	Overlapping
2	scaffold33:85956	A>G	EX	85832:86064	+	TAC>TGC	Y>C	BASYS00126	nonsyn
2	scaffold35:4941	T>C	EX	4013:5156	+	CTG>CCG	L>P	lktB	nonsyn
2	scaffold35:13909	C>T	EX	13788:14838	+	GCC>GCT	A>A	emrA	syn
2	scaffold35:37771	G>A	Overlapping
2	scaffold36:1526	C>T	EX	1182:1730	+	GGC>GGT	G>G	yddQ	syn
2	scaffold36:1868	C>T	EX	1779:2810	+	ATC>ATT	I>I	glxA	syn
2	scaffold36:2537	C>T	EX	1779:2810	+	TCC>TCT	S>S	glxA	syn
2	scaffold36:5267	C>T	EX	5125:5866	+	CGT>TGT	R>C	ybhN	nonsyn
2	scaffold36:8039	A>G	EX	7055:8082	+	CAC>CGC	H>R	ybhP	nonsyn
2	scaffold36:14339	A>G	EX	13758:14355	+	GAT>GGT	D>G	ybbA	nonsyn
2	scaffold36:20473	C>T	Overlapping
2	scaffold36:36730	A>G	Overlapping
2	scaffold36:42476	A>G	Overlapping
2	scaffold36:80213	A>G	EX	79716:80444	+	GGA>GGG	G>G	BASYS00115	syn
2	scaffold36:81964	A>G	EX	81928:82038	+	GCA>GCG	A>A	BASYS00121	syn
2	scaffold36:84196	A>G	Overlapping
2	scaffold36:99833	C>T	EX	99642:100715	+	GCC>GCT	A>A	lnt	syn
2	scaffold36:116469	A>G	EX	116414:116680	+	CAC>CGC	H>R	BASYS00178	nonsyn
2	scaffold37:1025	G>A	EX	371:1601	+	GAG>GAA	E>E	proP	syn
2	scaffold37:9329	G>A	Overlapping
2	scaffold37:14784	T>C	IG
2	scaffold37:16914	G>A	EX	16123:17169	+	TCG>TCA	S>S	BASYS00022	syn
2	scaffold37:29318	G>A	EX	28307:29716	+	GCG>ACG	A>T	pbuX	nonsyn
2	scaffold37:37490	G>A	EX	36840:37497	+	CGG>CGA	R>R	BASYS00048	syn
2	scaffold37:126607	T>C	EX	125660:127123	+	TGT>TGC	C>C	rdxB	syn
2	scaffold37:129471	G>A	EX	128892:130169	+	GGC>AGC	G>S	ctpB	nonsyn
2	scaffold37:137559	G>A	EX	136566:137658	+	TCG>TCA	S>S	yncB	syn
2	scaffold37:142886	C>T	EX	142565:143990	+	GGC>GGT	G>G	aer	syn
2	scaffold37:148089	A>G	Overlapping
2	scaffold37:160680	G>A	EX	159904:160761	+	GCG>GCA	A>A	guaD	syn
2	scaffold37:169274	A>G	EX	169076:170241	+	CAG>CGG	Q>R	rlmL	nonsyn
2	scaffold37:171072	A>G	IG
2	scaffold37:175240	G>A	EX	174301:175455	+	GAC>AAC	D>N	nrtA	nonsyn
2	scaffold37:187678	A>G	EX	187676:187874	+	CAG>CGG	Q>R	BASYS00237	nonsyn
2	scaffold37:189289	T>C	EX	188964:189455	+	GTC>GCC	V>A	rraA	nonsyn
2	scaffold37:192920	T>C	Overlapping
2	scaffold37:195850	A>G	Overlapping
2	scaffold37:201234	G>A	Overlapping
2	scaffold37:232334	T>C	EX	231514:232457	+	GTC>GCC	V>A	BASYS00299	nonsyn
2	scaffold37:263617	T>C	EX	262527:263751	+	TGA>CGA	*>R	BASYS00348	nonsyn
2	scaffold37:301125	G>A	EX	300787:301768	+	GGG>AGG	G>R	yqeB	nonsyn
2	scaffold37:312289	T>C	EX	311823:314510	+	CTG>CCG	L>P	gacS	nonsyn
2	scaffold37:319436	G>A	EX	319251:320075	+	GCG>GCA	A>A	ttcA	syn
2	scaffold40:4840	G>A	Overlapping
2	scaffold41:2803	A>G	Overlapping
2	scaffold44:11610	A>G	EX	10757:11707	+	GAC>GGC	D>G	nhoA	nonsyn
2	scaffold44:31490	G>A	EX	31201:31653	+	GGT>GAT	G>D	BASYS00043	nonsyn
2	scaffold44:33210	G>A	EX	33187:33823	+	AGC>AAC	S>N	ykoW	nonsyn
2	scaffold44:35373	A>G	EX	35186:36568	+	AAC>AGC	N>S	fadL	nonsyn
2	scaffold44:35638	G>A	EX	35186:36568	+	GTG>GTA	V>V	fadL	syn
2	scaffold44:40483	T>C	Overlapping
2	scaffold44:54424	A>G	Overlapping
2	scaffold44:60803	A>G	EX	60739:62657	+	CAC>CGC	H>R	narG	nonsyn
2	scaffold44:63173	A>G	EX	62662:64053	+	AAA>AAG	K>K	narG	syn
2	scaffold44:64896	C>A	EX	64212:65751	+	TAC>TAA	Y>*	narY	nonsyn
2	scaffold44:84705	A>G	EX	84280:85194	+	GAG>GGG	E>G	fpvA	nonsyn
2	scaffold44:98652	G>A	EX	98442:98765	+	GCT>ACT	A>T	BASYS00125	nonsyn
2	scaffold44:105422	C>T	EX	105006:106479	+	GAC>GAT	D>D	lcfB	syn
2	scaffold44:117047	A>G	EX	116830:117563	+	ACG>GCG	T>A	BASYS00150	nonsyn
2	scaffold44:122159	A>G	EX	121183:123736	+	ACG>GCG	T>A	ipaH7.8	nonsyn
2	scaffold45:1475	T>C	EX	1123:1563	+	GTA>GCA	V>A	BASYS00005	nonsyn
2	scaffold45:11165	C>T	EX	11159:11435	+	CCC>CCT	P>P	nemA	syn
2	scaffold45:17103	T>C	EX	16956:17437	+	CTT>CCT	L>P	BASYS00033	nonsyn
2	scaffold46:5294	T>C	EX	5286:5297	+	TGT>TGC	C>C	BASYS00007	syn
2	scaffold47:8332	C>T	EX	8244:8672	+	GCA>GTA	A>V	BASYS00013	nonsyn
2	scaffold47:18419	T>C	EX	17537:18475	+	TTG>CTG	L>L	BASYS00025	syn
2	scaffold49:1313	T>C	EX	943:3094	+	ATC>ACC	I>T	bcsA	nonsyn
2	scaffold49:15146	G>A	EX	14613:15231	+	ACG>ACA	T>T	ycfQ	syn
2	scaffold49:19171	A>G	IG
2	scaffold49:37991	T>C	EX	37843:39023	+	ATG>ACG	M>T	cheR2	nonsyn
2	scaffold50:15113	G>A	EX	14967:15522	-	CCG>CTG	P>L	nahR	nonsyn
2	scaffold50:19445	A>G	EX	19330:20338	+	ACC>GCC	T>A	shiA	nonsyn
2	scaffold52:3610	A>G	EX	2283:4013	-	CTG>CCG	L>P	BASYS00004	nonsyn
2	scaffold52:11344	T>C	IG
2	scaffold52:14303	T>C	EX	12973:14953	-	CAC>CGC	H>R	BASYS00021	nonsyn
2	scaffold52:25130	T>C	EX	24589:25289	-	ACG>GCG	T>A	BASYS00037	nonsyn
2	scaffold52:64561	C>G	EX	64229:65695	+	GGC>GGG	G>G	pcaK	syn
2	scaffold53:16611	C>T	Overlapping
2	scaffold53:16720	T>C	Overlapping
2	scaffold54:7527	G>A	EX	7218:7779	-	GGC>GGT	G>G	sodA	syn
2	scaffold54:17612	T>C	EX	17588:18991	-	GAA>GAG	E>E	rng	syn
2	scaffold54:26861	T>C	EX	26069:27019	+	TAT>CAT	Y>H	yrbG	nonsyn
2	scaffold55:1016	C>T	EX	743:2177	+	-	-	mrdA	gaps
2	scaffold55:1227	C>T	EX	743:2177	+	CGG>TGG	R>W	mrdA	nonsyn
2	scaffold57:20040	G>A	EX	19442:20197	-	CCG>CTG	P>L	BASYS00031	nonsyn
2	scaffold57:23197	C>T	EX	22816:23457	-	ATG>ATA	M>I	BASYS00035	nonsyn
2	scaffold57:24139	A>G	EX	23465:24623	-	TCT>CCT	S>P	BASYS00036	nonsyn
2	scaffold59:2727	T>C	EX	2678:4430	-	GAA>GAG	E>E	yegE	syn
2	scaffold59:27162	A>G	EX	26801:27616	-	GTG>GCG	V>A	ephD	nonsyn
2	scaffold59:46479	T>C	Overlapping
2	scaffold59:51735	T>C	EX	51296:51852	+	GTG>GCG	V>A	allA	nonsyn
2	scaffold59:52880	C>T	EX	51881:53151	+	GCC>GTC	A>V	BASYS00069	nonsyn
2	scaffold59:66768	G>A	Overlapping
2	scaffold59:69670	T>C	EX	69334:70319	+	GTG>GCG	V>A	potA	nonsyn
2	scaffold59:70765	C>T	EX	70351:71004	+	CAC>TAC	H>Y	BASYS00092	nonsyn
2	scaffold59:71730	G>A	EX	71395:72030	-	CTG>TTG	L>L	pks15/1	syn
2	scaffold59:87440	G>A	EX	87391:87489	+	GGG>GAG	G>E	BASYS00114	nonsyn
2	scaffold62:8594	C>T	EX	7507:9070	+	TCC>TTC	S>F	BASYS00008	nonsyn
2	scaffold62:9736	G>A	EX	9469:10858	-	GCC>GCT	A>A	nuoN	syn
2	scaffold62:15548	A>G	Overlapping
2	scaffold62:29829	C>T	EX	28999:30443	-	CTG>CTA	L>L	purB	syn
2	scaffold62:52856	G>A	EX	52681:53161	+	GTC>ATC	V>I	BASYS00063	nonsyn
2	scaffold65:10539	T>C	EX	10264:11236	+	ATC>ACC	I>T	copB	nonsyn
2	scaffold65:20928	T>C	EX	20447:21204	-	AAC>AGC	N>S	oprD	nonsyn
2	scaffold67:20769	A>G	IG
2	scaffold68:11809	A>G	Overlapping
2	scaffold68:19965	A>G	EX	18973:20064	+	GAA>GAG	E>E	BASYS00023	syn
2	scaffold68:24760	C>T	Overlapping
2	scaffold69:22127	A>G	Overlapping
4	scaffold1:5431	G>A	Overlapping
4	scaffold1:25076	G>A	EX	24499:25889	-	CCG>TCG	P>S	xcpQ	nonsyn
4	scaffold1:37277	G>A	EX	36728:38086	+	GCC>ACC	A>T	bcp	nonsyn
4	scaffold1:37487	G>A	EX	36728:38086	+	GCC>ACC	A>T	bcp	nonsyn
4	scaffold1:40626	C>T	EX	39763:41132	+	CAA>TAA	Q>*	gatA	nonsyn
4	scaffold1:41229	C>T	Overlapping
4	scaffold1:45383	G>A	EX	45153:45713	-	CGG>TGG	R>W	BASYS00054	nonsyn
4	scaffold1:50952	C>T	EX	50375:51600	-	GGG>AGG	G>R	yfdE	nonsyn
4	scaffold1:64414	G>A	EX	63622:65084	-	ACC>ATC	T>I	actP2	nonsyn
4	scaffold1:80998	C>T	EX	80917:81156	+	CAT>TAT	H>Y	BASYS00092	nonsyn
4	scaffold1:81871	A>G	EX	81748:82464	-	GCT>GCC	A>A	yobB	syn
4	scaffold1:91084	C>T	EX	89908:91234	+	AGC>AGT	S>S	stc	syn
4	scaffold1:99417	G>A	Overlapping
4	scaffold1:106829	C>T	Overlapping
4	scaffold1:113304	G>A	EX	112608:113388	+	GGG>GGA	G>G	kduD	syn
4	scaffold1:120421	G>A	EX	119872:120762	+	GCC>ACC	A>T	BASYS00143	nonsyn
4	scaffold1:136139	T>C	EX	135676:138057	-	GAC>GGC	D>G	fhuA	nonsyn
4	scaffold1:137929	G>A	EX	135676:138057	-	GAC>GAT	D>D	fhuA	syn
4	scaffold2:19762	G>A	EX	19628:20403	-	ATC>ATT	I>I	BASYS00031	syn
4	scaffold2:20958	T>C	EX	20642:21256	+	ATC>ACC	I>T	BASYS00032	nonsyn
4	scaffold2:24059	T>C	EX	23878:24815	+	GGT>GGC	G>G	fecR	syn
4	scaffold2:24320	C>T	EX	23878:24815	+	GTC>GTT	V>V	fecR	syn
4	scaffold2:41428	C>A	EX	40108:42042	-	CCG>CCT	P>P	nosZ	syn
4	scaffold2:55959	A>G	EX	55001:56245	-	TTT>CTT	F>L	rstB	nonsyn
4	scaffold2:62673	G>A	EX	60858:63494	+	GAG>AAG	E>K	acnB	nonsyn
4	scaffold2:66940	C>T	EX	66755:67333	+	GAC>GAT	D>D	rhlI	syn
4	scaffold2:68498	G>A	EX	67376:68653	-	GGC>GGT	G>G	sdaC	syn
4	scaffold2:69264	G>A	EX	69225:69317	-	GGC>GGT	G>G	BASYS00088	syn
4	scaffold3:18584	C>T	EX	18381:18874	+	GGC>GGT	G>G	czcC	syn
4	scaffold4:2613	T>C	Overlapping
4	scaffold4:8119	G>A	EX	7341:8489	-	AGC>AGT	S>S	rstB	syn
4	scaffold4:10235	T>C	Overlapping
4	scaffold4:23749	T>C	EX	23720:23770	+	GGT>GGC	G>G	BASYS00035	syn
4	scaffold4:26818	T>C	EX	26334:27311	-	AAC>AGC	N>S	uspE	nonsyn
4	scaffold4:42759	G>A	EX	42229:43470	-	CCG>TCG	P>S	lysC	nonsyn
4	scaffold4:50734	C>T	EX	49519:50853	-	GCG>GCA	A>A	astB	syn
4	scaffold4:52317	G>A	EX	50948:52383	-	CCG>CTG	P>L	astD	nonsyn
4	scaffold4:64570	G>A	Overlapping
4	scaffold5:1097	C>T	EX	649:3792	+	CCC>CTC	P>L	rcsC	nonsyn
4	scaffold5:6672	T>C	EX	6117:9605	+	TGG>CGG	W>R	lpfC	nonsyn
4	scaffold5:9485	T>C	EX	6117:9605	+	GTT>GTC	V>V	lpfC	syn
4	scaffold5:12231	T>C	Overlapping
4	scaffold5:16552	T>C	EX	16357:16696	+	GTG>GCG	V>A	arnE	nonsyn
4	scaffold5:24875	T>C	EX	24748:25236	+	GTG>GCG	V>A	BASYS00027	nonsyn
4	scaffold5:44089	G>A	EX	44038:45174	-	GAC>GAT	D>D	BASYS00050	syn
4	scaffold5:45993	C>T	EX	45354:47789	-	GCG>GCA	A>A	BASYS00051	syn
4	scaffold5:68134	A>G	EX	66750:69594	-	TGG>CGG	W>R	mdtC	nonsyn
4	scaffold5:73223	G>A	Overlapping
4	scaffold5:79038	C>T	EX	77014:80151	+	ACC>ACT	T>T	BASYS00077	syn
4	scaffold5:93363	T>C	IG
4	scaffold5:110682	C>T	EX	109694:111576	-	GCC>ACC	A>T	tibA	nonsyn
4	scaffold5:113367	G>A	EX	112674:113977	-	CCA>CTA	P>L	BASYS00118	nonsyn
4	scaffold5:119618	G>A	Overlapping
4	scaffold5:135773	G>A	IG
4	scaffold5:155626	T>C	EX	154267:157724	-	GAC>GGC	D>G	cobN	nonsyn
4	scaffold6:3792	T>C	EX	3291:3868	-	TAC>TGC	Y>C	gstA	nonsyn
4	scaffold6:32102	G>A	EX	30389:32239	-	ATC>ATT	I>I	yciR	syn
4	scaffold6:38063	A>G	EX	37889:38161	+	TAC>TGC	Y>C	leuB	nonsyn
4	scaffold6:50042	C>T	EX	49149:50663	+	GAC>GAT	D>D	purF	syn
4	scaffold6:55489	C>T	EX	55392:56113	+	GCG>GTG	A>V	BASYS00085	nonsyn
4	scaffold6:75229	T>C	EX	74254:75270	+	TTC>CTC	F>L	pheS	nonsyn
4	scaffold6:75592	C>T	EX	75432:77675	+	CCC>CTC	P>L	pheT	nonsyn
4	scaffold7:10611	C>T	IG
4	scaffold7:18238	G>A	EX	17718:18630	-	GCC>GCT	A>A	BASYS00026	syn
4	scaffold7:26751	G>A	IG
4	scaffold7:39818	G>A	EX	39455:40164	+	GGG>GAG	G>E	hisM	nonsyn
4	scaffold7:47671	T>C	EX	47244:48251	+	CTG>CCG	L>P	BASYS00070	nonsyn
4	scaffold7:67838	T>C	Overlapping
4	scaffold7:83706	G>A	EX	83092:83972	-	GAC>GAT	D>D	selD	syn
4	scaffold7:85900	G>A	Overlapping
4	scaffold7:86244	G>A	Overlapping
4	scaffold7:106549	G>A	EX	106542:107011	+	GGA>GAA	G>E	BASYS00152	nonsyn
4	scaffold7:107079	T>C	EX	107019:107230	+	CTG>CCG	L>P	BASYS00153	nonsyn
4	scaffold8:8138	G>A	EX	7067:9391	-	GCC>GCT	A>A	mrcB	syn
4	scaffold8:13308	A>G	Overlapping
4	scaffold8:31628	T>C	EX	31344:32003	+	GGT>GGC	G>G	BASYS00045	syn
4	scaffold8:36821	T>C	EX	36786:36899	+	CGT>CGC	R>R	BASYS00052	syn
4	scaffold8:46859	G>A	EX	46648:47104	+	GAC>AAC	D>N	BASYS00065	nonsyn
4	scaffold8:49219	T>C	EX	49145:51064	-	ACT>GCT	T>A	ftsH	nonsyn
4	scaffold8:49910	G>A	EX	49145:51064	-	GTC>GTT	V>V	ftsH	syn
4	scaffold8:67775	A>G	EX	67684:67864	-	GGT>GGC	G>G	BASYS00096	syn
4	scaffold8:75842	G>A	IG
4	scaffold8:82045	G>A	EX	81082:82050	+	GCC>ACC	A>T	BASYS00111	nonsyn
4	scaffold8:86215	G>A	EX	86166:87301	+	CGG>CAG	R>Q	iscS	nonsyn
4	scaffold8:98069	T>C	EX	96894:98228	-	AGC>GGC	S>G	benE	nonsyn
4	scaffold8:105997	C>T	EX	105638:106993	+	CGC>CGT	R>R	cocE	syn
4	scaffold8:106684	T>C	EX	105638:106993	+	GGT>GGC	G>G	cocE	syn
4	scaffold9:15166	T>C	EX	13699:16502	-	AAC>AGC	N>S	cotA	nonsyn
4	scaffold9:27357	T>C	EX	26907:28668	-	AAC>AGC	N>S	pilQ	nonsyn
4	scaffold9:43839	G>A	EX	43341:44015	-	AGC>AGT	S>S	BASYS00056	syn
4	scaffold10:10941	T>C	IG
4	scaffold10:11550	T>C	EX	11066:12590	-	CAC>CGC	H>R	gcvP1	nonsyn
4	scaffold10:12134	C>T	EX	11066:12590	-	CTG>CTA	L>L	gcvP1	syn
4	scaffold10:17615	C>T	EX	16270:17659	+	GCA>GTA	A>V	BASYS00022	nonsyn
4	scaffold10:28317	C>T	Overlapping
4	scaffold10:28584	C>T	IG
4	scaffold10:55586	A>G	Overlapping
4	scaffold10:62179	A>G	EX	61746:62615	-	GTG>GCG	V>A	hexR	nonsyn
4	scaffold10:79215	G>A	EX	78819:79337	-	GCC>GCT	A>A	BASYS00114	syn
4	scaffold11:5934	G>A	Overlapping
4	scaffold11:10870	A>G	Overlapping
4	scaffold11:18591	T>C	EX	18543:18704	+	TTG>CTG	L>L	BASYS00029	syn
4	scaffold11:27795	G>A	EX	26361:27826	-	CGC>TGC	R>C	pilJ	nonsyn
4	scaffold11:59420	C>T	EX	59282:60558	+	ACC>ATC	T>I	calB	nonsyn
4	scaffold11:88860	T>C	EX	87398:89556	-	GAA>GAG	E>E	ptsP	syn
4	scaffold11:101206	C>T	EX	101105:101653	-	GCC>ACC	A>T	BASYS00156	nonsyn
4	scaffold11:110618	G>A	Overlapping
4	scaffold11:114367	G>A	EX	114313:115476	-	GCC>GCT	A>A	potF	syn
4	scaffold11:116236	G>A	EX	115604:116861	-	CGC>TGC	R>C	ygjG	nonsyn
4	scaffold11:125776	C>T	EX	125343:125936	-	AGC>AAC	S>N	ssuE	nonsyn
4	scaffold11:136322	C>T	EX	135598:136929	+	CAC>TAC	H>Y	xcpR	nonsyn
4	scaffold11:174938	A>G	EX	174243:175110	+	CAC>CGC	H>R	ppx	nonsyn
4	scaffold11:233673	G>A	EX	233561:235079	+	GAA>AAA	E>K	puuB	nonsyn
4	scaffold11:233709	G>A	EX	233561:235079	+	GCC>ACC	A>T	puuB	nonsyn
4	scaffold11:241175	G>A	EX	241148:241371	+	GGG>GAG	G>E	BASYS00373	nonsyn
4	scaffold11:246427	T>C	EX	246202:247696	+	GGT>GGC	G>G	algC	syn
4	scaffold11:255367	G>A	Overlapping
4	scaffold11:259618	G>A	EX	259147:259889	+	GGT>GAT	G>D	tonB	nonsyn
4	scaffold11:275125	T>C	EX	274739:276785	-	CAA>CAG	Q>Q	BASYS00422	syn
4	scaffold11:278589	G>A	Overlapping
4	scaffold11:294684	G>A	EX	293763:295487	+	GGG>AGG	G>R	rhsD	nonsyn
4	scaffold11:299518	G>A	EX	299383:300444	-	AGC>AGT	S>S	alkT	syn
4	scaffold11:305489	G>A	EX	304778:305701	+	GAC>AAC	D>N	yhdT	nonsyn
4	scaffold11:309706	T>C	Overlapping
4	scaffold11:325657	G>A	Overlapping
4	scaffold11:329861	T>C	Overlapping
4	scaffold11:332652	G>A	EX	331865:332695	+	GTC>ATC	V>I	dhaS	nonsyn
4	scaffold11:340614	T>C	Overlapping
4	scaffold11:363333	G>A	EX	362620:363600	+	ACG>ACA	T>T	fecR	syn
4	scaffold11:369771	C>T	IG
4	scaffold11:373185	T>C	Overlapping
4	scaffold11:375557	T>C	EX	374933:376154	-	GAA>GAG	E>E	yeiR	syn
4	scaffold11:375827	T>C	EX	374933:376154	-	GAA>GAG	E>E	yeiR	syn
4	scaffold11:376730	T>C	EX	376539:376964	+	AGT>AGC	S>S	BASYS00585	syn
4	scaffold11:380891	T>C	EX	380659:382173	+	ATC>ACC	I>T	cls	nonsyn
4	scaffold11:388892	G>A	EX	387753:389006	+	GGC>AGC	G>S	ynbD	nonsyn
4	scaffold11:393434	A>G	EX	392007:393535	-	GCT>GCC	A>A	BASYS00605	syn
4	scaffold11:398011	T>C	EX	396519:398499	-	GAA>GAG	E>E	ykcC	syn
4	scaffold11:408086	G>A	EX	406674:408422	-	CAG>TAG	Q>*	moeB	nonsyn
4	scaffold12:16564	T>C	EX	16425:17025	-	GAA>GAG	E>E	BASYS00016	syn
4	scaffold12:20612	A>G	EX	19682:20824	-	GCT>GCC	A>A	bbsG	syn
4	scaffold12:37371	G>A	Overlapping
4	scaffold12:41314	T>C	Overlapping
4	scaffold12:44733	G>A	Overlapping
4	scaffold12:56689	G>A	EX	54386:56969	+	GGG>GGA	G>G	pdhA	syn
4	scaffold13:886	A>G	EX	832:2033	-	GAT>GAC	D>D	BASYS00002	syn
4	scaffold13:17799	T>C	EX	17747:18745	+	ATT>ACT	I>T	BASYS00021	nonsyn
4	scaffold13:26038	G>A	EX	25927:27183	-	GAC>GAT	D>D	BASYS00031	syn
4	scaffold13:31037	C>T	EX	30828:32191	-	GAC>AAC	D>N	BASYS00040	nonsyn
4	scaffold13:33514	C>T	EX	32505:33695	+	AGC>AGT	S>S	yhdG	syn
4	scaffold13:37328	T>C	IG
4	scaffold13:38369	A>G	EX	37937:38737	-	AGT>AGC	S>S	hpcH	syn
4	scaffold13:47427	C>T	EX	45551:47619	+	AGC>AGT	S>S	ypdC	syn
4	scaffold13:60709	A>G	Overlapping
4	scaffold14:671	A>G	EX	497:947	-	TGC>CGC	C>R	tyrS	nonsyn
4	scaffold14:5831	A>G	EX	5596:6024	+	CAG>CGG	Q>R	BASYS00009	nonsyn
4	scaffold14:15538	G>A	EX	14965:16839	+	GAC>AAC	D>N	estA	nonsyn
4	scaffold14:16091	G>A	EX	14965:16839	+	GGC>GAC	G>D	estA	nonsyn
4	scaffold14:19001	G>A	EX	18452:19266	-	AAC>AAT	N>N	gph	syn
4	scaffold14:21709	G>A	Overlapping
4	scaffold14:30998	A>G	EX	30624:31294	-	TTC>CTC	F>L	strD	nonsyn
4	scaffold14:32917	T>C	EX	32340:35151	+	GTC>GCC	V>A	lptD	nonsyn
4	scaffold14:39255	G>A	EX	38857:39701	+	GCT>ACT	A>T	apaH	nonsyn
4	scaffold14:43296	G>A	EX	42237:43486	+	GAC>AAC	D>N	yeaH	nonsyn
4	scaffold14:70404	G>A	Overlapping
4	scaffold14:82621	C>T	Overlapping
4	scaffold14:102952	G>A	EX	102439:103272	+	GCC>ACC	A>T	yihG	nonsyn
4	scaffold14:109190	T>C	EX	108049:109540	-	AAC>AGC	N>S	soxA	nonsyn
4	scaffold14:139395	T>C	EX	138174:139446	+	CTC>CCC	L>P	proV	nonsyn
4	scaffold14:144050	G>C	EX	143925:145480	+	GGC>GCC	G>A	betA	nonsyn
4	scaffold14:144551	G>A	EX	143925:145480	+	GGC>GAC	G>D	betA	nonsyn
4	scaffold14:149459	C>T	EX	149274:150245	+	AAC>AAT	N>N	rhlA	syn
4	scaffold14:159683	T>C	Overlapping
4	scaffold14:168988	C>T	Overlapping
4	scaffold15:7917	C>T	Overlapping
4	scaffold15:12139	A>G	EX	12084:12778	+	AAC>AGC	N>S	nahR	nonsyn
4	scaffold15:22224	C>T	EX	21756:22521	-	TGG>TGA	W>*	BASYS00036	nonsyn
4	scaffold15:27992	T>C	EX	27917:28205	+	GTG>GCG	V>A	rnd	nonsyn
4	scaffold15:33962	A>G	EX	33958:34179	-	CTC>CCC	L>P	BASYS00053	nonsyn
4	scaffold15:41806	C>T	EX	41654:42402	+	GGC>GGT	G>G	yafJ	syn
4	scaffold15:46590	C>T	Overlapping
4	scaffold15:55952	C>T	EX	54949:56475	+	GCC>GTC	A>V	aceK	nonsyn
4	scaffold15:63753	A>G	Overlapping
4	scaffold15:78931	C>T	EX	78398:79249	+	GGC>GGT	G>G	yitL	syn
4	scaffold15:81368	C>T	EX	80860:81398	+	GCC>GTC	A>V	yneJ	nonsyn
4	scaffold15:87875	A>G	EX	87051:89246	-	TTG>CTG	L>L	hlyD	syn
4	scaffold15:93821	C>T	EX	92025:94266	+	AGC>AGT	S>S	BASYS00138	syn
4	scaffold16:9819	T>C	Overlapping
4	scaffold16:19671	G>T	EX	19335:20115	-	GCG>GAG	A>E	yfiN	nonsyn
4	scaffold16:20589	G>A	EX	20515:21094	-	CTC>CTT	L>L	yfiR	syn
4	scaffold16:26670	C>T	EX	26667:26782	-	CGC>CAC	R>H	recC	nonsyn
4	scaffold17:15866	G>A	EX	15616:15909	+	GGC>GAC	G>D	rsuA	nonsyn
4	scaffold17:26276	C>T	Overlapping
4	scaffold17:27197	T>C	Overlapping
4	scaffold17:29953	G>A	Overlapping
4	scaffold17:34204	C>T	EX	33651:34874	-	GGC>GAC	G>D	BASYS00063	nonsyn
4	scaffold17:73036	G>A	Overlapping
4	scaffold17:83450	T>C	EX	83341:83457	-	GAC>GGC	D>G	BASYS00133	nonsyn
4	scaffold17:107838	G>A	Overlapping
4	scaffold17:114313	G>A	EX	114198:114662	+	GGC>GAC	G>D	BASYS00179	nonsyn
4	scaffold17:119227	T>C	IG
4	scaffold17:120422	G>A	Overlapping
4	scaffold17:121729	A>G	Overlapping
4	scaffold17:124140	T>C	Overlapping
4	scaffold17:128820	G>A	EX	128745:129049	-	GAC>GAT	D>D	nlpD	syn
4	scaffold17:134406	A>G	IG
4	scaffold17:140035	C>T	EX	138934:140565	-	CCG>CCA	P>P	pyrG	syn
4	scaffold17:144269	G>A	EX	143287:145579	-	CCG>CTG	P>L	dnaE	nonsyn
4	scaffold17:149533	T>C	IG
4	scaffold17:150346	A>G	EX	149602:150630	-	TCT>TCC	S>S	lpxD	syn
4	scaffold17:162460	A>G	EX	161970:164495	+	GAG>GGG	E>G	glnD	nonsyn
4	scaffold17:164963	C>T	EX	164652:165869	+	TGC>TGT	C>C	dapL	syn
4	scaffold18:6654	C>T	EX	6355:6906	-	GCC>ACC	A>T	asnC	nonsyn
4	scaffold18:13383	C>T	Overlapping
4	scaffold18:21139	G>A	EX	20890:21740	-	GGC>GGT	G>G	aroE	syn
4	scaffold18:31243	C>T	EX	30712:31704	-	GCG>GCA	A>A	rlmG	syn
4	scaffold18:36295	G>A	EX	35953:36426	+	GCG>GCA	A>A	yahD	syn
4	scaffold18:56087	C>T	EX	55048:56597	+	ACC>ATC	T>I	ycbZ	nonsyn
4	scaffold18:57014	C>T	Overlapping
4	scaffold18:58519	G>A	EX	58379:59503	-	CCC>TCC	P>S	BASYS00086	nonsyn
4	scaffold18:76988	A>G	EX	76155:77097	+	GAC>GGC	D>G	BASYS00120	nonsyn
4	scaffold18:96438	C>T	Overlapping
4	scaffold18:106202	G>A	EX	105595:106515	+	CGC>CAC	R>H	fruB(HI)	nonsyn
4	scaffold19:17023	A>G	EX	16731:17642	-	CTG>CCG	L>P	BASYS00024	nonsyn
4	scaffold19:19019	A>G	Overlapping
4	scaffold19:44359	A>G	EX	43670:47444	+	AAC>AGC	N>S	BASYS00062	nonsyn
4	scaffold19:52848	A>G	Overlapping
4	scaffold19:56831	T>C	EX	56515:58899	-	GAC>GGC	D>G	yagX	nonsyn
4	scaffold19:61053	G>A	EX	60983:61201	+	CGG>CAG	R>Q	yqjH	nonsyn
4	scaffold19:65757	C>T	EX	65682:66009	+	GCC>GCT	A>A	oprB	syn
4	scaffold19:80873	G>A	EX	80333:81227	-	ATC>ATT	I>I	era	syn
4	scaffold19:85331	T>C	EX	84719:85836	-	ACC>GCC	T>A	lptG	nonsyn
4	scaffold19:91607	C>T	EX	90331:91836	+	ACC>ACT	T>T	valS	syn
4	scaffold19:95270	G>A	EX	95206:95558	+	TGG>TGA	W>*	BASYS00129	nonsyn
4	scaffold19:97031	A>G	Overlapping
4	scaffold19:111225	G>A	Overlapping
4	scaffold19:114661	T>C	Overlapping
4	scaffold19:122010	G>A	IG
4	scaffold19:136652	G>A	EX	136254:137782	+	GTG>ATG	V>M	algG	nonsyn
4	scaffold19:139807	G>A	Overlapping
4	scaffold19:142372	G>A	EX	141853:143218	+	GGC>AGC	G>S	algJ	nonsyn
4	scaffold19:150228	G>A	EX	149499:150260	-	GCC>GCT	A>A	yafC	syn
4	scaffold19:150569	C>T	EX	150470:151377	+	CTT>TTT	L>F	BASYS00194	nonsyn
4	scaffold19:158097	T>C	EX	157361:158335	+	CTG>CCG	L>P	ghrB	nonsyn
4	scaffold19:162980	A>G	EX	162051:163172	-	TTG>CTG	L>L	hisJ	syn
4	scaffold19:163390	T>C	EX	163272:163505	-	GAG>GGG	E>G	BASYS00212	nonsyn
4	scaffold19:167237	T>C	EX	166220:167709	+	GTG>GCG	V>A	mdtB	nonsyn
4	scaffold19:187894	G>A	Overlapping
4	scaffold19:188647	A>G	Overlapping
4	scaffold19:205668	T>C	EX	204766:206325	-	ACG>GCG	T>A	alkK	nonsyn
4	scaffold19:212888	C>T	EX	211090:212969	+	GCC>GCT	A>A	hlyB	syn
4	scaffold19:229483	T>C	EX	229062:229846	-	AAC>AGC	N>S	mlaE	nonsyn
4	scaffold20:4954	A>G	EX	4667:4995	+	GAC>GGC	D>G	BASYS00013	nonsyn
4	scaffold20:20719	G>A	EX	20063:22393	-	CAC>TAC	H>Y	pbpC	nonsyn
4	scaffold20:23339	T>C	EX	22787:25060	-	AGC>GGC	S>G	yfhM	nonsyn
4	scaffold20:37117	C>T	EX	36786:37332	+	GCC>GTC	A>V	BASYS00050	nonsyn
4	scaffold20:37819	T>C	Overlapping
4	scaffold20:81319	G>A	Overlapping
4	scaffold20:90676	G>A	EX	90230:91149	+	GCG>GCA	A>A	BASYS00135	syn
4	scaffold20:94808	A>G	EX	94619:94825	+	ACT>GCT	T>A	BASYS00144	nonsyn
4	scaffold20:98055	G>A	EX	97948:98562	+	GCG>GCA	A>A	ureG	syn
4	scaffold20:99748	T>C	Overlapping
4	scaffold20:108461	T>C	EX	108233:109486	-	GAA>GAG	E>E	ordL	syn
4	scaffold20:112876	T>C	EX	112181:113332	+	CGT>CGC	R>R	pncB	syn
4	scaffold20:118365	A>G	EX	116010:118495	-	CTG>CCG	L>P	BASYS00176	nonsyn
4	scaffold20:125956	G>A	Overlapping
4	scaffold20:137142	G>A	Overlapping
4	scaffold20:160100	G>A	Overlapping
4	scaffold20:164197	T>C	EX	163715:165908	-	ACC>GCC	T>A	parC	nonsyn
4	scaffold20:166928	G>A	Overlapping
4	scaffold21:25448	T>C	EX	25079:25554	+	GTG>GCG	V>A	yfjD	nonsyn
4	scaffold21:27981	T>C	EX	27185:28318	+	GTT>GCT	V>A	purT	nonsyn
4	scaffold21:28008	G>A	EX	27185:28318	+	GGT>GAT	G>D	purT	nonsyn
4	scaffold21:30783	G>A	EX	30696:30952	+	GGC>GAC	G>D	BASYS00048	nonsyn
4	scaffold21:63881	G>A	EX	63340:63894	+	GGC>GAC	G>D	BASYS00092	nonsyn
4	scaffold21:66899	C>T	Overlapping
4	scaffold21:75244	A>G	Overlapping
4	scaffold21:79533	T>C	Overlapping
4	scaffold21:85620	A>G	EX	85517:86245	+	CAG>CGG	Q>R	cysE	nonsyn
4	scaffold21:102353	T>C	IG
4	scaffold21:109170	T>C	EX	108423:110183	+	TGC>CGC	C>R	BASYS00159	nonsyn
4	scaffold21:117131	C>T	Overlapping
4	scaffold21:131971	G>A	EX	131646:132488	+	CGG>CAG	R>Q	cyoA	nonsyn
4	scaffold21:166167	T>C	Overlapping
4	scaffold21:168498	T>C	EX	167559:169349	+	TAC>CAC	Y>H	BASYS00241	nonsyn
4	scaffold21:174975	G>A	EX	174776:175214	+	GGG>AGG	G>R	yqcA	nonsyn
4	scaffold21:176680	G>A	EX	176391:177524	+	GGC>GAC	G>D	ycgE	nonsyn
4	scaffold21:191742	G>A	EX	190335:192188	+	GTC>ATC	V>I	cysNC	nonsyn
4	scaffold21:198430	T>C	EX	197821:199192	+	TTC>CTC	F>L	hemH	nonsyn
4	scaffold21:205343	A>G	Overlapping
4	scaffold22:14808	C>T	Overlapping
4	scaffold22:18039	G>A	Overlapping
4	scaffold22:27736	C>T	EX	27434:27885	+	CTT>TTT	L>F	cobC	nonsyn
4	scaffold22:28431	C>T	Overlapping
4	scaffold22:38666	A>G	EX	38477:39176	+	GGA>GGG	G>G	BASYS00057	syn
4	scaffold22:45160	C>T	EX	43304:45499	+	GTC>GTT	V>V	ylbK	syn
4	scaffold22:50854	C>T	EX	50538:51125	+	GCG>GTG	A>V	phhA	nonsyn
4	scaffold22:61835	T>C	EX	61707:62699	+	GGT>GGC	G>G	fabH	syn
4	scaffold22:62156	A>G	EX	61707:62699	+	GAA>GAG	E>E	fabH	syn
4	scaffold22:84041	C>T	EX	84026:84051	+	GCG>GTG	A>V	fliP	nonsyn
4	scaffold22:88431	A>G	EX	88047:89469	+	GAG>GGG	E>G	flhA	nonsyn
4	scaffold22:92547	A>G	IG
4	scaffold22:119009	A>G	Overlapping
4	scaffold22:121175	G>A	Overlapping
4	scaffold22:123804	A>G	EX	123728:124924	+	CAC>CGC	H>R	ydeR	nonsyn
4	scaffold22:133373	C>T	EX	132028:133398	+	GCA>GTA	A>V	gcl	nonsyn
4	scaffold22:138709	C>T	Overlapping
4	scaffold22:142002	T>C	EX	140084:142087	+	GTC>GCC	V>A	BASYS00221	nonsyn
4	scaffold22:148597	T>C	Overlapping
4	scaffold22:151394	A>G	EX	150556:153387	+	AAC>AGC	N>S	sucA	nonsyn
4	scaffold22:157263	A>G	Overlapping
4	scaffold22:174974	A>G	Overlapping
4	scaffold22:179365	G>A	EX	178972:180681	+	GAC>AAC	D>N	caiC	nonsyn
4	scaffold22:179441	C>T	EX	178972:180681	+	CCG>CTG	P>L	caiC	nonsyn
4	scaffold23:15237	T>C	EX	14958:15934	+	GTG>GCG	V>A	yjbB	nonsyn
4	scaffold24:14518	C>T	EX	14389:15788	+	CAG>TAG	Q>*	yciR	nonsyn
4	scaffold24:19157	T>C	Overlapping
4	scaffold24:52896	A>G	EX	52838:53576	+	TAC>TGC	Y>C	betT	nonsyn
4	scaffold24:54877	A>G	Overlapping
4	scaffold24:60736	C>T	EX	60288:61052	+	CTC>CTT	L>L	yhgF	syn
4	scaffold24:60777	A>G	EX	60288:61052	+	GAT>GGT	D>G	yhgF	nonsyn
4	scaffold24:79736	C>T	Overlapping
4	scaffold24:111020	A>G	EX	110292:111164	+	ATA>ATG	I>M	yghA	nonsyn
4	scaffold24:115771	C>T	Overlapping
4	scaffold24:132065	T>C	EX	131485:132222	+	GTG>GCG	V>A	hisA	nonsyn
4	scaffold24:135088	C>T	Overlapping
4	scaffold24:152296	A>G	Overlapping
4	scaffold24:159420	C>T	EX	158810:159774	+	GCC>GTC	A>V	mtaD	nonsyn
4	scaffold24:168017	A>G	EX	167769:168459	+	GAA>GAG	E>E	hutH	syn
4	scaffold24:181570	A>G	EX	181362:182165	+	AAG>AGG	K>R	fliY	nonsyn
4	scaffold24:187001	C>T	EX	186501:187637	+	GGC>GGT	G>G	BASYS00283	syn
4	scaffold24:197173	G>A	EX	196733:197359	+	CGG>CGA	R>R	uidR	syn
4	scaffold24:203559	C>T	Overlapping
4	scaffold24:204846	C>T	EX	204814:205080	+	GCC>GTC	A>V	BASYS00312	nonsyn
4	scaffold24:216871	T>C	Overlapping
4	scaffold24:219203	C>T	Overlapping
4	scaffold24:219967	A>G	Overlapping
4	scaffold24:224705	C>T	EX	222864:225425	+	GCC>GTC	A>V	gltB	nonsyn
4	scaffold24:228403	G>A	Overlapping
4	scaffold24:229837	G>A	EX	229462:230353	+	CAG>CAA	Q>Q	ynfL	syn
4	scaffold24:233603	A>T	Overlapping
4	scaffold24:244306	A>G	EX	243625:245010	+	GAA>GAG	E>E	entF	syn
4	scaffold24:254421	C>T	Overlapping
4	scaffold24:254863	G>A	Overlapping
4	scaffold24:267274	G>A	EX	265864:267815	+	GGC>AGC	G>S	BASYS00404	nonsyn
4	scaffold24:281775	T>C	EX	281759:282683	+	GTT>GCT	V>A	rfaF	nonsyn
4	scaffold25:2312	C>T	EX	2110:2513	+	GGC>GGT	G>G	yehZ	syn
4	scaffold25:9040	A>G	Overlapping
4	scaffold25:16572	C>T	IG
4	scaffold25:33931	G>A	Overlapping
4	scaffold25:34616	G>A	EX	34600:34752	+	CGA>CAA	R>Q	sspB	nonsyn
4	scaffold26:9651	G>A	EX	8882:11149	+	CGG>CAG	R>Q	BASYS00019	nonsyn
4	scaffold26:25987	G>A	IG
4	scaffold26:34464	C>T	Overlapping
4	scaffold26:35571	G>A	EX	34969:36903	+	CTG>CTA	L>L	accA1	syn
4	scaffold26:39480	C>T	EX	38769:39704	+	CAG>TAG	Q>*	cheV	nonsyn
4	scaffold26:52797	T>C	EX	52241:53116	+	CTG>CCG	L>P	ykuI	nonsyn
4	scaffold26:100477	G>A	EX	100285:101533	+	GCC>ACC	A>T	mltF	nonsyn
4	scaffold26:103688	T>C	EX	102755:104266	+	TTG>CTG	L>L	hlyB	syn
4	scaffold26:115537	T>C	EX	114591:116285	+	GTC>GCC	V>A	kdpA	nonsyn
4	scaffold26:128656	T>C	EX	128252:129157	+	GAT>GAC	D>D	rfbF	syn
4	scaffold26:134463	T>C	EX	134168:134572	+	GTA>GCA	V>A	BASYS00161	nonsyn
4	scaffold26:135238	T>C	EX	135039:135817	+	AGT>AGC	S>S	rmlA2	syn
4	scaffold26:155948	G>A	EX	155690:156811	+	GCC>ACC	A>T	mtaD	nonsyn
4	scaffold27:1615	C>T	EX	1235:2185	+	CTC>CTT	L>L	motY	syn
4	scaffold27:8782	T>C	EX	7608:8792	+	TTG>CTG	L>L	rnfB	syn
4	scaffold27:28981	A>G	EX	28885:29012	+	TAG>TGG	*>W	BASYS00044	nonsyn
4	scaffold27:29668	C>T	Overlapping
4	scaffold27:37912	C>T	EX	37856:38326	+	GCC>GCT	A>A	yehS	syn
4	scaffold27:40111	C>T	Overlapping
4	scaffold27:40790	C>T	EX	40591:41078	+	GCC>GCT	A>A	rimO	syn
4	scaffold27:48567	C>T	EX	48218:48701	+	CGG>TGG	R>W	dinB	nonsyn
4	scaffold27:70239	C>T	EX	69271:71965	+	CAC>CAT	H>H	acrD	syn
4	scaffold27:78566	G>A	EX	77795:79738	+	GCG>ACG	A>T	hlyB	nonsyn
4	scaffold27:80804	G>A	EX	80406:83698	+	GGG>AGG	G>R	hpuB	nonsyn
4	scaffold27:89180	C>T	Overlapping
4	scaffold27:89676	C>T	Overlapping
4	scaffold28:14305	C>T	EX	13775:14401	+	AGC>AGT	S>S	BASYS00017	syn
4	scaffold28:21629	G>A	EX	21450:22405	+	GTG>GTA	V>V	braD	syn
4	scaffold28:29481	C>T	Overlapping
4	scaffold28:61130	T>C	EX	60761:61228	+	TTC>CTC	F>L	BASYS00094	nonsyn
4	scaffold28:77378	A>G	Overlapping
4	scaffold28:77503	A>G	EX	77481:77563	+	GGA>GGG	G>G	BASYS00123	syn
4	scaffold28:78649	C>T	Overlapping
4	scaffold28:100384	C>T	EX	100088:100664	+	GTC>GTT	V>V	BASYS00153	syn
4	scaffold29:17550	C>T	EX	14392:20422	+	CGC>TGC	R>C	lgrC	nonsyn
4	scaffold29:21787	C>T	EX	20427:25505	+	GGC>GGT	G>G	lgrC	syn
4	scaffold29:33055	G>A	EX	31146:34258	+	CTG>CTA	L>L	tycC	syn
4	scaffold29:50837	C>T	EX	50755:51180	+	GGC>GGT	G>G	lgrD	syn
4	scaffold29:62289	T>C	EX	57918:62941	+	TTG>TCG	L>S	lgrC	nonsyn
4	scaffold29:67960	A>G	EX	66996:68066	+	AAA>AGA	K>R	BASYS00052	nonsyn
4	scaffold29:80903	C>T	EX	79622:81731	+	GTC>GTT	V>V	bvgS	syn
4	scaffold29:81411	C>T	EX	79622:81731	+	CGC>TGC	R>C	bvgS	nonsyn
4	scaffold29:94513	T>C	EX	93161:94773	+	CTG>CCG	L>P	kefB	nonsyn
4	scaffold29:101118	A>G	EX	100659:102021	+	ACC>GCC	T>A	irlS	nonsyn
4	scaffold29:115800	A>G	EX	115743:116681	+	AGC>GGC	S>G	rbsC	nonsyn
4	scaffold29:132347	A>G	Overlapping
4	scaffold29:134548	C>T	EX	133674:135792	+	ACC>ATC	T>I	fatA	nonsyn
4	scaffold30:14549	T>C	EX	14400:14677	+	TTC>CTC	F>L	BASYS00020	nonsyn
4	scaffold30:35389	C>A	IG
4	scaffold30:35433	T>A	IG
4	scaffold30:38619	T>C	EX	38039:39721	+	GTC>GCC	V>A	hlyB	nonsyn
4	scaffold30:45385	C>T	EX	44684:46056	+	GGC>GGT	G>G	cbdA	syn
4	scaffold30:45644	C>T	EX	44684:46056	+	CAG>TAG	Q>*	cbdA	nonsyn
4	scaffold30:66338	T>C	EX	66027:66356	+	GCT>GCC	A>A	BASYS00082	syn
4	scaffold30:75118	A>G	EX	73996:75420	+	ATC>GTC	I>V	ordL	nonsyn
4	scaffold30:109020	G>A	EX	109018:109859	+	GAC>AAC	D>N	BASYS00134	nonsyn
4	scaffold31:4838	C>T	Overlapping
4	scaffold31:10399	A>G	EX	9899:10558	+	AAG>AGG	K>R	BASYS00016	nonsyn
4	scaffold31:12214	G>A	EX	11929:12450	+	GAC>AAC	D>N	ybbI	nonsyn
4	scaffold31:15554	T>C	Overlapping
4	scaffold32:2732	T>C	EX	1598:3687	+	TTG>CTG	L>L	bepE	syn
4	scaffold32:4446	T>C	EX	3929:4712	+	GCT>GCC	A>A	bepE	syn
4	scaffold32:18664	T>C	EX	18604:19947	+	TGA>CGA	*>R	fepE	nonsyn
4	scaffold32:25068	A>G	Overlapping
4	scaffold32:25173	G>A	Overlapping
4	scaffold32:32516	T>C	EX	32413:32768	+	GTC>GCC	V>A	pvdQ	nonsyn
4	scaffold32:51337	A>G	EX	51056:53213	+	GAA>GAG	E>E	luxQ	syn
4	scaffold32:51524	A>G	EX	51056:53213	+	ATC>GTC	I>V	luxQ	nonsyn
4	scaffold32:52951	C>T	EX	51056:53213	+	CAC>CAT	H>H	luxQ	syn
4	scaffold32:53126	G>A	EX	51056:53213	+	GCT>ACT	A>T	luxQ	nonsyn
4	scaffold32:63009	G>A	EX	62958:63304	+	GTC>ATC	V>I	ttuB	nonsyn
4	scaffold32:90512	C>T	EX	90414:91351	+	ATC>ATT	I>I	BASYS00123	syn
4	scaffold32:91623	G>C	Overlapping
4	scaffold32:95635	C>T	EX	95095:96024	+	CGG>TGG	R>W	BASYS00134	nonsyn
4	scaffold32:97191	G>A	EX	96056:97482	+	CGG>CAG	R>Q	modA	nonsyn
4	scaffold32:97863	G>A	EX	97484:98335	+	CTG>CTA	L>L	modC	syn
4	scaffold32:112207	G>A	EX	111980:112512	+	GCC>ACC	A>T	BASYS00157	nonsyn
4	scaffold32:150075	T>C	EX	149800:150909	+	GTT>GCT	V>A	flp	nonsyn
4	scaffold32:153863	T>C	Overlapping
4	scaffold33:9505	G>A	EX	9250:10018	+	GGC>AGC	G>S	glmU	nonsyn
4	scaffold33:12683	G>A	EX	12499:13299	+	GTC>ATC	V>I	atpG	nonsyn
4	scaffold33:15316	G>A	Overlapping
4	scaffold33:31518	C>T	EX	30864:32691	+	GAC>GAT	D>D	gyrB	syn
4	scaffold33:37054	C>T	EX	35237:37555	+	GCC>GCT	A>A	yycG	syn
4	scaffold33:37225	T>C	EX	35237:37555	+	CGT>CGC	R>R	yycG	syn
4	scaffold33:61829	A>G	IG
4	scaffold33:90239	C>T	EX	89721:90518	+	GGC>GGT	G>G	metQ	syn
4	scaffold33:90409	A>G	EX	89721:90518	+	CAC>CGC	H>R	metQ	nonsyn
4	scaffold35:3071	C>T	EX	2681:3985	+	CGC>TGC	R>C	bepC	nonsyn
4	scaffold35:11355	A>G	EX	11090:12046	+	CAG>CGG	Q>R	nahR	nonsyn
4	scaffold36:5849	C>T	EX	5125:5866	+	CCC>TCC	P>S	ybhN	nonsyn
4	scaffold36:15551	T>C	EX	15425:15561	+	TGG>CGG	W>R	BASYS00019	nonsyn
4	scaffold36:16897	G>A	Overlapping
4	scaffold36:32208	T>G	IG
4	scaffold36:45313	C>T	EX	43785:46391	+	CCG>CTG	P>L	acnA	nonsyn
4	scaffold36:46736	G>C	EX	46423:47587	+	GGC>GCC	G>A	mii	nonsyn
4	scaffold36:56356	A>G	IG
4	scaffold36:64241	C>T	EX	63070:64307	+	GGC>GGT	G>G	eutB	syn
4	scaffold36:80810	C>T	EX	80556:80946	+	GCC>GCT	A>A	proA	syn
4	scaffold36:95227	A>G	Overlapping
4	scaffold36:101084	A>G	EX	101019:101687	+	GAA>GAG	E>E	corC	syn
4	scaffold36:103357	C>T	EX	103290:103424	+	TCA>TTA	S>L	BASYS00155	nonsyn
4	scaffold36:114478	G>A	IG
4	scaffold36:119484	A>G	Overlapping
4	scaffold37:10900	T>C	EX	10633:11325	+	TTC>CTC	F>L	BASYS00016	nonsyn
4	scaffold37:16458	T>C	EX	16123:17169	+	GGT>GGC	G>G	BASYS00022	syn
4	scaffold37:19141	G>A	EX	18637:20055	+	GTC>ATC	V>I	BASYS00026	nonsyn
4	scaffold37:22284	G>A	EX	21622:22533	+	CCG>CCA	P>P	cmpR	syn
4	scaffold37:35760	T>C	EX	35169:36098	+	TGC>CGC	C>R	yafC	nonsyn
4	scaffold37:50097	T>C	IG
4	scaffold37:55674	C>T	EX	55425:55906	+	CAG>TAG	Q>*	BASYS00077	nonsyn
4	scaffold37:58389	G>A	EX	58368:59033	+	GCC>ACC	A>T	BASYS00082	nonsyn
4	scaffold37:80906	G>A	EX	80161:81219	+	GGC>AGC	G>S	nagZ	nonsyn
4	scaffold37:117532	G>A	EX	117180:117864	+	AGC>AAC	S>N	BASYS00152	nonsyn
4	scaffold37:123560	C>T	EX	123537:123718	+	GGC>GGT	G>G	BASYS00161	syn
4	scaffold37:156469	G>A	EX	155098:156493	+	GCC>ACC	A>T	hcrC	nonsyn
4	scaffold37:162680	C>T	EX	162096:163364	+	ATC>ATT	I>I	ydcO	syn
4	scaffold37:188388	T>C	EX	187945:188946	+	TGT>TGC	C>C	zntB	syn
4	scaffold37:195715	A>G	Overlapping
4	scaffold37:198871	C>T	EX	198409:199323	+	CAT>TAT	H>Y	cysK	nonsyn
4	scaffold37:203218	G>A	EX	201888:203372	+	GGC>GAC	G>D	prpD	nonsyn
4	scaffold37:210025	G>A	EX	209504:210234	+	GTG>ATG	V>M	ydhC	nonsyn
4	scaffold37:210257	G>A	IG
4	scaffold37:228041	T>C	EX	227811:229781	+	ATT>ATC	I>I	BASYS00296	syn
4	scaffold37:229622	T>C	EX	227811:229781	+	GCT>GCC	A>A	BASYS00296	syn
4	scaffold37:235293	A>G	EX	235154:236410	+	AAC>AGC	N>S	BASYS00305	nonsyn
4	scaffold37:238162	G>A	EX	237523:238523	+	AGC>AAC	S>N	BASYS00308	nonsyn
4	scaffold37:250488	G>A	EX	249999:251141	+	GAC>AAC	D>N	intR	nonsyn
4	scaffold37:252930	T>C	Overlapping
4	scaffold37:263661	T>C	EX	262527:263751	+	GCT>GCC	A>A	BASYS00348	syn
4	scaffold37:264743	G>A	EX	264734:264994	+	GGG>AGG	G>R	BASYS00351	nonsyn
4	scaffold37:266105	C>T	EX	266078:266619	+	CGC>TGC	R>C	BASYS00354	nonsyn
4	scaffold37:272135	T>C	IG
4	scaffold37:276104	T>C	Overlapping
4	scaffold37:280196	T>C	EX	279644:280327	+	TTC>CTC	F>L	bioC	nonsyn
4	scaffold37:290492	T>C	Overlapping
4	scaffold37:291628	C>T	EX	291375:292356	+	CAG>TAG	Q>*	plsX	nonsyn
4	scaffold37:295465	C>T	Overlapping
4	scaffold37:305516	A>G	EX	304675:305690	+	CAG>CGG	Q>R	murB	nonsyn
4	scaffold37:319980	G>A	EX	319251:320075	+	GCC>ACC	A>T	ttcA	nonsyn
4	scaffold38:9909	C>T	EX	8342:10320	+	GCC>GCT	A>A	BASYS00014	syn
4	scaffold38:12146	T>C	Overlapping
4	scaffold39:4772	A>G	Overlapping
4	scaffold40:3038	G>A	EX	2028:3184	+	CCG>CCA	P>P	codB	syn
4	scaffold40:9920	A>G	EX	9116:11109	+	CAG>CGG	Q>R	BASYS00014	nonsyn
4	scaffold40:10480	G>A	EX	9116:11109	+	GAT>AAT	D>N	BASYS00014	nonsyn
4	scaffold40:17381	C>T	Overlapping
4	scaffold40:21024	T>C	IG
4	scaffold40:22319	G>A	EX	21100:22398	+	CGC>CAC	R>H	yoeA	nonsyn
4	scaffold40:23279	T>C	EX	22468:24681	+	CTC>CCC	L>P	potF	nonsyn
4	scaffold40:37257	G>A	EX	36213:37447	+	GGC>GAC	G>D	yhdY	nonsyn
4	scaffold41:848	C>T	EX	327:1757	+	GCC>GCT	A>A	BASYS00001	syn
4	scaffold41:10788	C>T	IG
4	scaffold41:15030	C>T	Overlapping
4	scaffold43:2514	G>A	EX	2160:3714	+	GGT>AGT	G>S	shlB	nonsyn
4	scaffold43:10430	G>A	EX	9880:11364	+	GGC>GAC	G>D	intA	nonsyn
4	scaffold43:13319	T>C	IG
4	scaffold43:22050	G>A	EX	21177:22439	+	GGG>AGG	G>R	yjiB	nonsyn
4	scaffold43:55137	T>C	Overlapping
4	scaffold43:55617	C>T	Overlapping
4	scaffold43:57395	T>C	EX	56940:59336	+	GAT>GAC	D>D	BASYS00059	syn
4	scaffold43:67415	C>T	EX	66735:67673	+	GCC>GTC	A>V	BASYS00069	nonsyn
4	scaffold43:85454	C>T	EX	84152:85472	+	GAC>GAT	D>D	BASYS00088	syn
4	scaffold43:85546	T>C	EX	85526:87388	+	CGT>CGC	R>R	BASYS00089	syn
4	scaffold43:87853	G>A	IG
4	scaffold43:96819	G>A	EX	95964:97255	+	CGC>CAC	R>H	bbsG	nonsyn
4	scaffold43:100401	A>G	EX	100385:100788	+	GAC>GGC	D>G	BASYS00100	nonsyn
4	scaffold43:102776	G>A	EX	102458:103139	+	GCG>ACG	A>T	BASYS00103	nonsyn
4	scaffold43:104843	T>C	EX	104130:105253	+	CTG>CCG	L>P	emrA	nonsyn
4	scaffold44:29954	C>T	EX	29874:30011	+	GAC>GAT	D>D	BASYS00040	syn
4	scaffold44:39142	C>T	EX	38931:40067	+	GCG>GTG	A>V	pqqE	nonsyn
4	scaffold44:40751	A>G	EX	40725:41107	+	GAT>GGT	D>G	nirG	nonsyn
4	scaffold44:66015	T>C	EX	65755:66502	+	CGT>CGC	R>R	narW	syn
4	scaffold44:76298	C>T	EX	74964:76321	+	CCC>CCT	P>P	BASYS00094	syn
4	scaffold44:88479	C>T	EX	87541:89152	+	GGC>GGT	G>G	yejF	syn
4	scaffold44:111297	C>T	EX	110463:112707	+	GGC>GGT	G>G	BASYS00142	syn
4	scaffold44:115382	G>A	EX	115377:116468	+	CGG>CGA	R>R	ytfQ	syn
4	scaffold44:125115	C>T	EX	123787:127049	+	GGC>GGT	G>G	metH	syn
4	scaffold45:7239	C>T	EX	6680:7324	+	CCC>CTC	P>L	rhtB	nonsyn
4	scaffold45:17658	C>T	EX	17477:17722	+	GCC>GTC	A>V	BASYS00034	nonsyn
4	scaffold46:244	G>A	EX	220:1065	+	GGC>AGC	G>S	rhtA	nonsyn
4	scaffold46:5267	T>C	IG
4	scaffold47:3217	A>G	EX	2598:3950	+	AAG>AGG	K>R	gnuT	nonsyn
4	scaffold47:9183	A>G	EX	9164:9187	+	AAC>AGC	N>S	BASYS00016	nonsyn
4	scaffold47:16871	G>A	EX	15439:17157	+	AGC>AAC	S>N	hlyB	nonsyn
4	scaffold49:10467	T>C	IG
4	scaffold49:14274	G>A	Overlapping
4	scaffold49:18524	T>C	EX	17958:18817	+	GCT>GCC	A>A	yecE	syn
4	scaffold49:32888	T>C	Overlapping
4	scaffold49:34663	A>G	EX	34011:34819	+	CAG>CGG	Q>R	cheB1	nonsyn
4	scaffold50:13547	T>C	EX	13313:13713	-	CAC>CGC	H>R	BASYS00023	nonsyn
4	scaffold50:21399	G>A	EX	21388:22201	+	GTG>GTA	V>V	BASYS00037	syn
4	scaffold50:24764	G>A	EX	24682:25245	-	ACC>ATC	T>I	BASYS00041	nonsyn
4	scaffold50:27339	G>A	EX	27241:28536	+	AGG>AGA	R>R	ydgK	syn
4	scaffold52:5624	C>T	EX	5604:5933	-	GCA>ACA	A>T	BASYS00008	nonsyn
4	scaffold52:13357	C>T	EX	12973:14953	-	TGG>TGA	W>*	BASYS00021	nonsyn
4	scaffold52:14479	C>T	EX	12973:14953	-	GCG>GCA	A>A	BASYS00021	syn
4	scaffold52:19903	A>G	EX	19815:20146	-	TAT>CAT	Y>H	BASYS00030	nonsyn
4	scaffold52:31987	T>C	EX	31785:32251	-	GAC>GGC	D>G	BASYS00045	nonsyn
4	scaffold52:62896	T>C	EX	62735:63379	+	CCT>CCC	P>P	leuD	syn
4	scaffold53:5898	G>A	EX	5733:5921	-	AGC>AGT	S>S	BASYS00011	syn
4	scaffold53:9709	C>T	EX	9510:10013	+	GCG>GTG	A>V	xcpT	nonsyn
4	scaffold53:10445	C>T	EX	10022:10926	+	CGG>TGG	R>W	xcpX	nonsyn
4	scaffold53:18657	C>T	IG
4	scaffold53:28151	A>G	EX	26757:28588	+	ACC>GCC	T>A	BASYS00033	nonsyn
4	scaffold54:2063	C>T	EX	1861:2585	+	AGC>AGT	S>S	lptB	syn
4	scaffold54:2800	C>T	EX	2770:4263	+	CAG>TAG	Q>*	rpoN	nonsyn
4	scaffold55:4610	G>A	EX	3700:6198	+	CGG>CAG	R>Q	fct	nonsyn
4	scaffold55:5269	C>T	EX	3700:6198	+	CCG>TCG	P>S	fct	nonsyn
4	scaffold55:5340	C>T	EX	3700:6198	+	GGC>GGT	G>G	fct	syn
4	scaffold57:7175	A>G	Overlapping
4	scaffold57:17277	A>G	EX	17059:17953	-	TGG>CGG	W>R	BASYS00027	nonsyn
4	scaffold57:19450	A>G	EX	19442:20197	-	TAC>CAC	Y>H	BASYS00031	nonsyn
4	scaffold57:19773	T>C	EX	19442:20197	-	GAC>GGC	D>G	BASYS00031	nonsyn
4	scaffold57:20454	C>T	EX	20212:20701	-	GGG>AGG	G>R	BASYS00032	nonsyn
4	scaffold59:22158	G>A	EX	21657:24088	+	GCC>ACC	A>T	asnB	nonsyn
4	scaffold59:40312	T>C	EX	39844:40402	-	ACG>GCG	T>A	yfcB	nonsyn
4	scaffold59:56729	G>A	EX	55851:57040	-	CAC>TAC	H>Y	BASYS00072	nonsyn
4	scaffold59:60938	G>A	Overlapping
4	scaffold59:72774	T>C	Overlapping
4	scaffold59:72837	T>C	Overlapping
4	scaffold59:79478	C>T	Overlapping
4	scaffold59:79911	G>A	Overlapping
4	scaffold60:5955	A>G	Overlapping
4	scaffold60:9951	G>A	Overlapping
4	scaffold60:11855	A>G	EX	10039:17576	+	AAC>AGC	N>S	fhaB	nonsyn
4	scaffold60:19208	A>G	IG
4	scaffold62:14865	T>C	Overlapping
4	scaffold62:31652	T>C	Overlapping
4	scaffold62:33850	T>C	Overlapping
4	scaffold62:38604	G>A	EX	37693:39963	+	GTG>GTA	V>V	clpA	syn
4	scaffold62:43099	C>T	IG
4	scaffold62:44755	G>A	EX	43324:44811	+	GCC>ACC	A>T	ftsK	nonsyn
4	scaffold65:3416	A>G	IG
4	scaffold65:10584	T>C	EX	10264:11236	+	GTA>GCA	V>A	copB	nonsyn
4	scaffold67:805	C>T	EX	478:1238	-	GCG>GCA	A>A	fabG	syn
4	scaffold67:15600	C>T	IG
4	scaffold67:20673	C>T	EX	20100:20763	-	GGC>AGC	G>S	ynfL	nonsyn
4	scaffold68:8482	A>G	Overlapping
4	scaffold68:12769	A>G	Overlapping
4	scaffold68:22697	A>G	EX	22261:23019	+	CAG>CGG	Q>R	rpsC	nonsyn
4	scaffold69:8026	T>C	EX	7885:8610	+	TCG>CCG	S>P	BASYS00010	nonsyn
4	scaffold70:564	C>T	EX	267:1037	+	CGC>TGC	R>C	BASYS00001	nonsyn
4	scaffold70:3878	A>G	EX	3311:3931	+	AGC>GGC	S>G	BASYS00004	nonsyn
4	scaffold70:4087	A>G	IG
4	scaffold70:16430	A>G	EX	15844:16545	+	GAA>GGA	E>G	BASYS00012	nonsyn
7	scaffold1:3558	G>A	Overlapping
7	scaffold1:6844	C>A	Overlapping
7	scaffold1:21516	A>G	EX	21399:22596	-	GTC>GCC	V>A	outF	nonsyn
7	scaffold1:31479	T>C	EX	31337:31665	+	GTC>GCC	V>A	tatA	nonsyn
7	scaffold1:31816	A>G	EX	31667:31955	+	ACC>GCC	T>A	tatB	nonsyn
7	scaffold1:57326	G>A	Overlapping
7	scaffold1:61566	A>G	EX	61439:61600	-	GTG>GCG	V>A	BASYS00071	nonsyn
7	scaffold1:62519	T>C	IG
7	scaffold1:74729	G>A	EX	74507:75304	-	ATC>ATT	I>I	ybgL	syn
7	scaffold1:100033	G>A	Overlapping
7	scaffold1:110035	A>G	EX	108967:110461	+	ACC>GCC	T>A	mglA	nonsyn
7	scaffold2:18252	T>C	IG
7	scaffold2:38834	A>G	Overlapping
7	scaffold2:46030	T>C	EX	45502:46131	-	AAC>AGC	N>S	BASYS00061	nonsyn
7	scaffold2:51642	T>C	EX	51212:51960	-	GAA>GAG	E>E	fadE12	syn
7	scaffold2:76769	G>A	EX	75671:76981	+	GTG>ATG	V>M	dctA1	nonsyn
7	scaffold3:10486	A>G	EX	10356:11000	+	GAC>GGC	D>G	can	nonsyn
7	scaffold3:14677	C>T	EX	13317:14792	-	CGC>CAC	R>H	atoE	nonsyn
7	scaffold4:3536	C>T	EX	3091:4129	+	CCG>TCG	P>S	oruR	nonsyn
7	scaffold4:16949	T>C	EX	16917:17766	-	CAG>CGG	Q>R	BASYS00025	nonsyn
7	scaffold4:28283	T>C	EX	27336:28688	-	ACC>GCC	T>A	BASYS00041	nonsyn
7	scaffold4:54846	C>T	Overlapping
7	scaffold5:3692	T>C	EX	649:3792	+	CTG>CCG	L>P	rcsC	nonsyn
7	scaffold5:4110	T>C	EX	3866:4513	+	GTG>GCG	V>A	rcsB	nonsyn
7	scaffold5:12003	C>T	Overlapping
7	scaffold5:18543	G>A	EX	18475:20082	+	CTG>CTA	L>L	BASYS00018	syn
7	scaffold5:26211	T>C	EX	25696:26288	+	CGT>CGC	R>R	hprA	syn
7	scaffold5:29376	G>A	Overlapping
7	scaffold5:46510	C>T	EX	45354:47789	-	GGC>GAC	G>D	BASYS00051	nonsyn
7	scaffold5:53993	C>T	EX	53987:54605	-	CAG>CAA	Q>Q	aam1	syn
7	scaffold5:54473	C>T	EX	53987:54605	-	CTG>CTA	L>L	aam1	syn
7	scaffold5:83848	A>G	Overlapping
7	scaffold5:131600	C>T	EX	131597:131630	-	GCG>GCA	A>A	BASYS00149	syn
7	scaffold5:135838	T>C	IG
7	scaffold5:142887	G>A	Overlapping
7	scaffold5:147759	C>T	Overlapping
7	scaffold5:159419	T>C	EX	158871:159465	+	GCT>GCC	A>A	BASYS00186	syn
7	scaffold6:20238	T>C	EX	20197:20316	-	AGC>GGC	S>G	BASYS00028	nonsyn
7	scaffold6:36385	G>A	Overlapping
7	scaffold6:36485	G>A	EX	36484:36519	+	CGG>CAG	R>Q	leuD	nonsyn
7	scaffold6:67785	C>T	EX	67459:67844	+	CGC>TGC	R>C	rbsD	nonsyn
7	scaffold6:72927	C>T	EX	72918:72953	+	CGG>TGG	R>W	thrS	nonsyn
7	scaffold7:9889	A>G	EX	9508:10082	-	GTG>GCG	V>A	BASYS00012	nonsyn
7	scaffold7:10003	A>G	EX	9508:10082	-	GTG>GCG	V>A	BASYS00012	nonsyn
7	scaffold7:17664	T>C	Overlapping
7	scaffold7:31001	T>C	EX	30658:31834	+	GTG>GCG	V>A	bkdB	nonsyn
7	scaffold7:43436	T>C	Overlapping
7	scaffold7:63200	G>A	EX	62766:63674	-	CTG>TTG	L>L	ttdR	syn
7	scaffold7:63903	C>T	EX	63784:64269	+	GGC>GGT	G>G	alkJ	syn
7	scaffold7:85013	C>T	EX	84804:85199	-	GCG>GCA	A>A	BASYS00125	syn
7	scaffold7:107201	G>A	EX	107019:107230	+	GGT>AGT	G>S	BASYS00153	nonsyn
7	scaffold8:17066	G>A	IG
7	scaffold8:23720	T>C	Overlapping
7	scaffold8:28110	G>A	Overlapping
7	scaffold8:34099	A>G	EX	33286:34238	+	ACC>GCC	T>A	BASYS00048	nonsyn
7	scaffold8:34687	T>C	EX	34243:34861	+	GTT>GCT	V>A	BASYS00049	nonsyn
7	scaffold8:36657	T>C	Overlapping
7	scaffold8:39419	A>G	EX	39328:39597	-	GTA>GCA	V>A	rpsO	nonsyn
7	scaffold8:66727	A>G	Overlapping
7	scaffold8:70605	T>C	EX	69506:72196	+	CTG>CCG	L>P	glcD	nonsyn
7	scaffold8:80613	T>C	IG
7	scaffold8:94729	T>C	Overlapping
7	scaffold8:98430	G>A	EX	98255:99658	-	GCG>GTG	A>V	mocR	nonsyn
7	scaffold8:105920	T>C	EX	105638:106993	+	TTT>CTT	F>L	cocE	nonsyn
7	scaffold9:1547	C>T	EX	819:2349	-	GCG>ACG	A>T	BASYS00003	nonsyn
7	scaffold9:16269	G>A	EX	13699:16502	-	CCC>CCT	P>P	cotA	syn
7	scaffold9:19817	C>T	EX	19620:21898	+	CTG>TTG	L>L	BASYS00027	syn
7	scaffold9:24593	T>C	EX	24158:24709	-	CCA>CCG	P>P	csgG	syn
7	scaffold9:48553	G>A	EX	48189:48856	+	GGC>AGC	G>S	ybgO	nonsyn
7	scaffold10:2858	A>G	EX	2829:3235	+	GCA>GCG	A>A	BASYS00003	syn
7	scaffold10:9257	C>T	EX	8577:9572	-	GCC>ACC	A>T	gcvT	nonsyn
7	scaffold10:18747	C>T	EX	17719:20025	+	GCG>GTG	A>V	BASYS00023	nonsyn
7	scaffold10:38594	A>G	EX	38167:39453	+	AAC>AGC	N>S	aroP	nonsyn
7	scaffold10:39296	T>C	EX	38167:39453	+	GTG>GCG	V>A	aroP	nonsyn
7	scaffold10:45946	C>T	EX	45777:46675	-	GGC>AGC	G>S	BASYS00064	nonsyn
7	scaffold10:50519	C>G	EX	50073:50620	-	GCC>CCC	A>P	yggA	nonsyn
7	scaffold10:50584	A>G	EX	50073:50620	-	GTG>GCG	V>A	yggA	nonsyn
7	scaffold10:53240	C>T	Overlapping
7	scaffold10:63699	G>A	EX	62826:64942	+	GGC>AGC	G>S	zwf	nonsyn
7	scaffold10:65257	T>C	EX	64953:65635	+	GGT>GGC	G>G	eda	syn
7	scaffold10:69710	G>A	EX	69066:69851	-	CAA>TAA	Q>*	BASYS00097	nonsyn
7	scaffold11:14248	C>T	EX	13774:14423	-	GGC>GAC	G>D	BASYS00021	nonsyn
7	scaffold11:33211	G>A	EX	32869:33447	+	GTG>ATG	V>M	pyrR	nonsyn
7	scaffold11:51859	G>A	EX	50721:52156	-	CCA>TCA	P>S	ftsY	nonsyn
7	scaffold11:53165	C>T	EX	52498:53812	+	CCG>CTG	P>L	pqqL	nonsyn
7	scaffold11:62116	T>C	EX	60616:62211	+	TTC>CTC	F>L	BASYS00101	nonsyn
7	scaffold11:69705	T>A	IG
7	scaffold11:77673	T>C	Overlapping
7	scaffold11:105863	T>C	EX	105763:108075	+	GTG>GCG	V>A	quiP	nonsyn
7	scaffold11:106571	C>T	EX	105763:108075	+	TCG>TTG	S>L	quiP	nonsyn
7	scaffold11:121627	G>A	EX	121564:121713	-	CCC>CCT	P>P	ssuB	syn
7	scaffold11:135318	G>A	EX	134860:135580	+	TCG>TCA	S>S	BASYS00213	syn
7	scaffold11:149216	C>T	EX	149201:149829	+	CTG>TTG	L>L	ygfA	syn
7	scaffold11:156199	G>A	IG
7	scaffold11:172846	G>A	EX	172539:172902	-	GCG>GTG	A>V	BASYS00275	nonsyn
7	scaffold11:189689	C>T	Overlapping
7	scaffold11:189963	G>A	Overlapping
7	scaffold11:196290	C>A	EX	195714:196811	-	GAG>GAT	E>D	hemX	nonsyn
7	scaffold11:200177	T>C	EX	199927:201309	+	GTG>GCG	V>A	argH2	nonsyn
7	scaffold11:210035	G>A	EX	209771:210751	+	CTG>CTA	L>L	xerC	syn
7	scaffold11:212424	T>C	Overlapping
7	scaffold11:228234	C>T	EX	226788:228740	-	CTG>CTA	L>L	BASYS00353	syn
7	scaffold11:233856	G>A	EX	233561:235079	+	GCA>ACA	A>T	puuB	nonsyn
7	scaffold11:234454	A>G	EX	233561:235079	+	CAC>CGC	H>R	puuB	nonsyn
7	scaffold11:236655	C>T	EX	236487:236785	+	TCG>TTG	S>L	yjiR	nonsyn
7	scaffold11:244515	A>G	EX	244151:244630	+	CAT>CGT	H>R	BASYS00376	nonsyn
7	scaffold11:252560	G>A	EX	252509:253073	+	TCG>TCA	S>S	gmk	syn
7	scaffold11:258143	G>A	Overlapping
7	scaffold11:263822	T>C	EX	263020:264095	+	ATC>ACC	I>T	BASYS00406	nonsyn
7	scaffold11:263864	T>C	EX	263020:264095	+	CTG>CCG	L>P	BASYS00406	nonsyn
7	scaffold11:269513	T>C	EX	269300:269667	-	TAC>TGC	Y>C	BASYS00414	nonsyn
7	scaffold11:270348	G>A	Overlapping
7	scaffold11:274629	C>T	EX	273419:274731	-	CGC>CAC	R>H	BASYS00421	nonsyn
7	scaffold11:284130	G>A	Overlapping
7	scaffold11:307247	G>A	EX	306945:307643	-	CTG>TTG	L>L	cheY	syn
7	scaffold11:337914	G>A	Overlapping
7	scaffold11:349896	T>C	EX	349249:350102	+	GAT>GAC	D>D	BASYS00542	syn
7	scaffold11:351513	A>G	EX	350523:352154	-	TGC>CGC	C>R	pycB	nonsyn
7	scaffold11:354194	G>A	Overlapping
7	scaffold11:356030	G>A	EX	355886:357510	-	GCC>GCT	A>A	yciR	syn
7	scaffold11:358160	G>A	EX	357548:358638	-	GCG>GTG	A>V	BASYS00555	nonsyn
7	scaffold11:367690	T>C	IG
7	scaffold11:389201	G>A	EX	389054:389432	+	CTG>CTA	L>L	BASYS00600	syn
7	scaffold11:389285	G>A	EX	389054:389432	+	AAG>AAA	K>K	BASYS00600	syn
7	scaffold11:391846	T>C	EX	390951:391963	-	GAC>GGC	D>G	BASYS00604	nonsyn
7	scaffold11:399512	G>A	EX	399083:400204	+	GCC>ACC	A>T	rnk	nonsyn
7	scaffold11:404072	G>A	IG
7	scaffold11:407781	T>C	EX	406674:408422	-	CAA>CAG	Q>Q	moeB	syn
7	scaffold11:411076	G>A	Overlapping
7	scaffold12:3640	T>G	EX	3115:4497	-	CCA>CCC	P>P	cysS	syn
7	scaffold12:15254	G>A	EX	14641:16374	-	CGC>TGC	R>C	ytfM	nonsyn
7	scaffold12:16682	T>C	EX	16425:17025	-	TAC>TGC	Y>C	BASYS00016	nonsyn
7	scaffold12:19812	A>G	EX	19682:20824	-	CTG>CCG	L>P	bbsG	nonsyn
7	scaffold12:50675	G>A	Overlapping
7	scaffold12:50806	C>T	Overlapping
7	scaffold13:5206	C>T	Overlapping
7	scaffold13:32188	C>T	EX	30828:32191	-	CGC>CAC	R>H	BASYS00040	nonsyn
7	scaffold13:66881	T>C	EX	66283:67682	-	TAC>TGC	Y>C	BASYS00096	nonsyn
7	scaffold13:72523	C>T	EX	72197:72921	-	GTC>ATC	V>I	BASYS00104	nonsyn
7	scaffold13:80679	C>T	Overlapping
7	scaffold14:19799	A>G	EX	19271:20022	-	ATC>ACC	I>T	rpe	nonsyn
7	scaffold14:34655	A>G	EX	32340:35151	+	GAA>GAG	E>E	lptD	syn
7	scaffold14:36218	T>C	EX	35178:36488	+	GTG>GCG	V>A	surA	nonsyn
7	scaffold14:42991	G>A	EX	42237:43486	+	AGC>AAC	S>N	yeaH	nonsyn
7	scaffold14:43740	A>G	EX	43533:43995	-	GTA>GCA	V>A	BASYS00057	nonsyn
7	scaffold14:56177	G>A	EX	53491:56568	+	GGC>GAC	G>D	yegE	nonsyn
7	scaffold14:56602	T>C	IG
7	scaffold14:59349	G>A	Overlapping
7	scaffold14:71111	C>T	Overlapping
7	scaffold14:73697	T>C	EX	72922:73887	-	GAC>GGC	D>G	ydeH	nonsyn
7	scaffold14:75699	G>A	EX	74031:75836	-	GGC>GGT	G>G	mmgC	syn
7	scaffold14:76020	T>C	IG
7	scaffold14:113359	A>G	EX	112457:113636	-	GTG>GCG	V>A	glyA1	nonsyn
7	scaffold14:120520	G>A	EX	119870:120554	-	CGG>TGG	R>W	BASYS00163	nonsyn
7	scaffold14:132424	T>C	EX	131958:132473	+	GTG>GCG	V>A	BASYS00182	nonsyn
7	scaffold14:149043	A>G	EX	148949:149099	+	ACC>GCC	T>A	BASYS00203	nonsyn
7	scaffold14:183651	G>A	EX	182607:184140	+	GGT>AGT	G>S	ahcY	nonsyn
7	scaffold15:1339	T>C	EX	1159:2104	+	GGT>GGC	G>G	mucB	syn
7	scaffold15:10062	T>C	Overlapping
7	scaffold15:18777	G>A	EX	18052:19615	-	CTG>TTG	L>L	ydiP	syn
7	scaffold15:34571	G>A	EX	34193:35080	+	GTG>ATG	V>M	BASYS00054	nonsyn
7	scaffold15:38208	G>A	IG
7	scaffold15:39523	A>G	EX	39166:40239	-	GGT>GGC	G>G	ptrB	syn
7	scaffold15:50100	C>T	EX	50087:51118	+	GCA>GTA	A>V	cysK	nonsyn
7	scaffold15:51548	C>T	EX	51189:52262	+	GAC>GAT	D>D	BASYS00078	syn
7	scaffold15:53537	C>T	EX	52746:53645	+	GTC>GTT	V>V	BASYS00080	syn
7	scaffold15:62683	C>T	Overlapping
7	scaffold15:65097	C>T	EX	64034:65209	+	CAT>TAT	H>Y	BASYS00096	nonsyn
7	scaffold15:66553	C>T	EX	66091:67923	-	CTG>CTA	L>L	msbA	syn
7	scaffold15:70307	C>T	EX	70163:70315	-	GCG>GCA	A>A	yeeY	syn
7	scaffold15:77329	C>T	EX	76329:77738	-	GGC>GAC	G>D	BASYS00116	nonsyn
7	scaffold15:85838	T>C	EX	85501:86349	+	GTG>GCG	V>A	ydcI	nonsyn
7	scaffold16:3828	T>C	Overlapping
7	scaffold17:14319	A>G	EX	13969:14397	-	TAT>CAT	Y>H	BASYS00022	nonsyn
7	scaffold17:15845	T>C	EX	15616:15909	+	CTG>CCG	L>P	rsuA	nonsyn
7	scaffold17:31412	G>A	EX	30288:31963	+	ACG>ACA	T>T	tdhA	syn
7	scaffold17:38817	T>C	EX	37186:38829	+	CGT>CGC	R>R	bglX	syn
7	scaffold17:40014	G>A	EX	39365:40614	-	CCC>TCC	P>S	ywiE	nonsyn
7	scaffold17:51858	T>C	EX	51685:52475	+	CGT>CGC	R>R	ydhP	syn
7	scaffold17:54555	T>C	IG
7	scaffold17:70908	A>G	Overlapping
7	scaffold17:72549	G>A	Overlapping
7	scaffold17:77357	T>C	IG
7	scaffold17:77745	G>A	IG
7	scaffold17:85802	T>C	EX	85735:87285	+	CTT>CCT	L>P	yciR	nonsyn
7	scaffold17:98516	G>A	Overlapping
7	scaffold17:113575	G>A	EX	112913:114098	-	GCC>GTC	A>V	dinG	nonsyn
7	scaffold17:113932	G>A	EX	112913:114098	-	GCG>GTG	A>V	dinG	nonsyn
7	scaffold17:120542	G>A	Overlapping
7	scaffold17:135811	G>A	EX	135785:136186	-	GCG>GTG	A>V	ispD	nonsyn
7	scaffold17:141613	T>C	EX	141328:141830	-	GAG>GGG	E>G	tilS	nonsyn
7	scaffold17:161253	G>A	EX	161115:161425	+	GAC>AAC	D>N	map	nonsyn
7	scaffold17:164183	T>C	EX	161970:164495	+	ATT>ATC	I>I	glnD	syn
7	scaffold17:167108	G>A	EX	165950:167680	-	CAC>CAT	H>H	yjcE	syn
7	scaffold18:6325	C>T	IG
7	scaffold18:7155	A>G	Overlapping
7	scaffold18:16351	A>G	Overlapping
7	scaffold18:17360	T>C	Overlapping
7	scaffold18:18471	A>G	EX	18153:20090	+	ACC>GCC	T>A	vllY	nonsyn
7	scaffold18:21739	T>C	EX	20890:21740	-	TAG>GTA	*>V	aroE	nonsyn
7	scaffold18:32569	C>T	EX	31921:32739	-	ATG>ATA	M>I	solR	nonsyn
7	scaffold18:50522	C>T	Overlapping
7	scaffold18:57681	T>G	EX	57641:57926	+	CTG>CGG	L>R	BASYS00084	nonsyn
7	scaffold18:79871	C>T	EX	79558:80516	+	CCG>CTG	P>L	rluD	nonsyn
7	scaffold18:82952	A>G	EX	81339:83113	+	AAA>AAG	K>K	clpB	syn
7	scaffold18:114339	G>A	EX	113699:114431	-	CAC>CAT	H>H	bfrD	syn
7	scaffold19:14468	T>C	EX	13760:15013	-	AAG>AGG	K>R	atoC	nonsyn
7	scaffold19:22680	G>A	EX	22348:23012	-	TTC>TTT	F>F	BASYS00035	syn
7	scaffold19:26277	A>G	EX	26070:26708	-	GGT>GGC	G>G	rhtB	syn
7	scaffold19:52330	C>T	EX	51935:52345	+	CCC>CTC	P>L	BASYS00066	nonsyn
7	scaffold19:54572	A>C	EX	54082:54957	-	CTG>CGG	L>R	BASYS00073	nonsyn
7	scaffold19:62055	T>C	Overlapping
7	scaffold19:72515	G>A	Overlapping
7	scaffold19:73381	G>A	Overlapping
7	scaffold19:83482	T>C	Overlapping
7	scaffold19:95080	G>A	EX	94069:95204	+	GGC>AGC	G>S	ndpA	nonsyn
7	scaffold19:97697	T>C	EX	97569:98195	-	ATC>GTC	I>V	rcsB	nonsyn
7	scaffold19:101879	G>A	EX	101530:102156	+	GGG>GAG	G>E	gltF	nonsyn
7	scaffold19:111261	T>C	Overlapping
7	scaffold19:120732	G>A	EX	116954:121007	-	AGC>AGT	S>S	rhsB	syn
7	scaffold19:123427	T>C	EX	122384:123541	-	ACT>GCT	T>A	BASYS00164	nonsyn
7	scaffold19:133611	C>T	EX	133465:134765	+	GCC>GCT	A>A	algK	syn
7	scaffold19:139451	C>T	Overlapping
7	scaffold19:146324	C>T	EX	145728:147956	-	GAC>AAC	D>N	toxA	nonsyn
7	scaffold19:158000	A>G	EX	157361:158335	+	ACC>GCC	T>A	ghrB	nonsyn
7	scaffold19:163629	G>A	IG
7	scaffold19:179361	T>C	Overlapping
7	scaffold19:185271	C>T	EX	184794:186176	-	GCC>ACC	A>T	murE	nonsyn
7	scaffold19:197175	G>A	EX	197033:198264	-	CTG>TTG	L>L	ycaO	syn
7	scaffold19:205649	G>A	EX	204766:206325	-	CCG>CTG	P>L	alkK	nonsyn
7	scaffold19:209170	G>A	IG
7	scaffold19:216956	T>C	EX	216847:217131	+	CTC>CCC	L>P	BASYS00284	nonsyn
7	scaffold19:217887	A>C	EX	217802:219250	+	GAC>GCC	D>A	mqo	nonsyn
7	scaffold19:218984	T>C	EX	217802:219250	+	TTG>CTG	L>L	mqo	syn
7	scaffold19:227519	G>A	EX	227442:227593	-	GGC>GGT	G>G	yrbA	syn
7	scaffold20:10159	G>A	EX	8825:10390	+	ACG>ACA	T>T	BASYS00019	syn
7	scaffold20:12737	G>A	EX	12695:15408	+	AGC>AAC	S>N	dctB	nonsyn
7	scaffold20:14355	C>T	EX	12695:15408	+	GAC>GAT	D>D	dctB	syn
7	scaffold20:37096	G>A	EX	36786:37332	+	CGG>CAG	R>Q	BASYS00050	nonsyn
7	scaffold20:44808	T>C	EX	44675:44832	+	AGT>AGC	S>S	BASYS00064	syn
7	scaffold20:47410	G>A	Overlapping
7	scaffold20:49635	T>C	EX	49373:51162	+	CTG>CCG	L>P	gacS	nonsyn
7	scaffold20:54584	A>G	Overlapping
7	scaffold20:57008	T>C	EX	55920:57781	-	CCA>CCG	P>P	cobH	syn
7	scaffold20:66651	G>A	EX	66021:66787	+	GCC>ACC	A>T	hmuV	nonsyn
7	scaffold20:81675	T>C	EX	81664:81723	-	ATT>GTT	I>V	BASYS00119	nonsyn
7	scaffold20:85863	A>G	Overlapping
7	scaffold20:93614	C>T	Overlapping
7	scaffold20:104933	A>G	EX	104471:105654	-	GTG>GCG	V>A	braE	nonsyn
7	scaffold20:128729	G>A	Overlapping
7	scaffold20:128788	G>A	Overlapping
7	scaffold20:131969	T>C	Overlapping
7	scaffold20:134391	G>A	EX	134244:135268	+	GAT>AAT	D>N	fbpA	nonsyn
7	scaffold20:134502	G>A	EX	134244:135268	+	GCC>ACC	A>T	fbpA	nonsyn
7	scaffold20:138719	T>C	EX	137354:138747	-	GAC>GGC	D>G	tlpA	nonsyn
7	scaffold20:172404	C>T	EX	172267:173250	+	CCC>CCT	P>P	BASYS00247	syn
7	scaffold21:8301	G>A	IG
7	scaffold21:31174	G>A	EX	30988:31491	+	GGC>AGC	G>S	BASYS00049	nonsyn
7	scaffold21:34874	T>C	Overlapping
7	scaffold21:37344	G>A	EX	36531:37490	+	CCG>CCA	P>P	nagE	syn
7	scaffold21:37704	G>A	EX	37597:38064	+	GCC>ACC	A>T	ptsG	nonsyn
7	scaffold21:42629	C>A	EX	41865:43481	+	CGC>CGA	R>R	BASYS00064	syn
7	scaffold21:58001	G>A	EX	57572:58325	+	ACG>ACA	T>T	neo	syn
7	scaffold21:72199	T>C	EX	72124:73218	+	ATC>ACC	I>T	yfgL	nonsyn
7	scaffold21:74286	C>T	Overlapping
7	scaffold21:74437	T>C	Overlapping
7	scaffold21:76231	T>C	EX	75291:76324	+	GCT>GCC	A>A	ispG	syn
7	scaffold21:79765	G>A	EX	79696:79770	+	GCC>ACC	A>T	BASYS00114	nonsyn
7	scaffold21:86519	T>C	EX	86248:87018	+	CTG>CCG	L>P	trmJ	nonsyn
7	scaffold21:121935	G>A	Overlapping
7	scaffold21:125990	T>C	Overlapping
7	scaffold21:130330	C>T	EX	129530:131548	+	GTC>GTT	V>V	cyoB	syn
7	scaffold21:143486	T>C	EX	143078:143681	+	GTC>GCC	V>A	BASYS00209	nonsyn
7	scaffold21:152011	T>C	EX	151716:153038	+	CTC>CCC	L>P	sdaA	nonsyn
7	scaffold21:154577	T>C	EX	154567:154599	+	GTT>GCT	V>A	BASYS00225	nonsyn
7	scaffold21:164255	T>C	EX	163528:165222	+	CTG>CCG	L>P	malT	nonsyn
7	scaffold21:179596	G>T	EX	179589:179910	+	GCC>TCC	A>S	BASYS00262	nonsyn
7	scaffold21:184432	A>G	IG
7	scaffold21:190040	A>G	EX	189384:190233	+	GAC>GGC	D>G	yihG	nonsyn
7	scaffold21:191105	C>T	EX	190335:192188	+	GCC>GCT	A>A	cysNC	syn
7	scaffold21:197603	C>T	EX	197101:197784	+	CCC>CTC	P>L	BASYS00283	nonsyn
7	scaffold21:203468	T>C	EX	203090:204202	+	TTC>TCC	F>S	phrB	nonsyn
7	scaffold21:210956	C>T	EX	210261:210987	+	AAC>AAT	N>N	murI	syn
7	scaffold21:213089	T>C	EX	212894:213407	+	GTT>GCT	V>A	prfA	nonsyn
7	scaffold21:217523	T>C	EX	216931:217779	+	GTT>GCT	V>A	ispE	nonsyn
7	scaffold21:218470	G>A	EX	217936:218790	+	GCT>ACT	A>T	prs	nonsyn
7	scaffold21:226260	G>A	IG
7	scaffold21:228964	G>A	EX	228658:229209	+	GGG>AGG	G>R	hrpL	nonsyn
7	scaffold22:8795	C>T	Overlapping
7	scaffold22:12758	C>T	Overlapping
7	scaffold22:12863	C>T	Overlapping
7	scaffold22:21151	C>T	EX	20766:21963	+	GCC>GCT	A>A	cobB	syn
7	scaffold22:27246	G>A	EX	26519:27429	+	CGG>CAG	R>Q	cobT	nonsyn
7	scaffold22:39589	C>T	EX	39269:39664	+	CCC>CCT	P>P	ybaN	syn
7	scaffold22:41216	T>C	EX	40420:42603	+	CTG>CCG	L>P	recQ	nonsyn
7	scaffold22:44644	A>G	EX	43304:45499	+	ATA>ATG	I>M	ylbK	nonsyn
7	scaffold22:56153	C>T	Overlapping
7	scaffold22:60539	A>G	Overlapping
7	scaffold22:71784	C>T	Overlapping
7	scaffold22:91414	T>C	EX	90962:91791	+	CCT>CCC	P>P	ylxH	syn
7	scaffold22:106900	A>G	IG
7	scaffold22:123957	A>G	EX	123728:124924	+	GAC>GGC	D>G	ydeR	nonsyn
7	scaffold22:125410	A>G	Overlapping
7	scaffold22:141923	A>G	EX	140084:142087	+	ACC>GCC	T>A	BASYS00221	nonsyn
7	scaffold22:146295	C>T	EX	145590:146879	+	CGC>TGC	R>C	gltA	nonsyn
[truncated: 29,108 more rows]

## Sheet: S6
Random model with identical transition and transversion rate											Two-parameter model with transition/transversion ratio of 39.14*
Codons	AA	count	AT syn sites	GC syn sites	AT nonsyn sites	GC nonsyn sites	AT syn sites total	GC syn sites total	AT nonsyn sites total	GC nonsyn sites total	AT syn sites	GC syn sites	AT nonsyn sites	GC nonsyn sites	AT syn sites total	GC syn sites total	AT nonsyn sites total	GC nonsyn sites total
AAA	K	16616	0.333333	0	2.66667	0	5538.67	0	44309.3	0	0.952	0	2.048	0	15818.4	0	34029.6	0
AAC	N	24132	0	0.333333	2	0.666667	0	8044	48264	16088	0	0.952	2	0.048	0	22973.7	48264	1158.34
AAG	K	23299	0	0.333333	2	0.666667	0	7766.33	46598	15532.7	0	0.952	2	0.048	0	22180.6	46598	1118.35
AAT	N	12527	0.333333	0	2.66667	0	4175.67	0	33405.3	0	0.952	0	2.048	0	11925.7	0	25655.3	0
ACA	T	4847	1	0	1	1	4847	0	4847	4847	1	0	1	1	4847	0	4847	4847
ACC	T	36723	0	1	1	1	0	36723	36723	36723	0	1	1	1	0	36723	36723	36723
ACG	T	13721	0	1	1	1	0	13721	13721	13721	0	1	1	1	0	13721	13721	13721
ACT	T	6707	1	0	1	1	6707	0	6707	6707	1	0	1	1	6707	0	6707	6707
AGA	R	2452	0.666667	0	1.33333	1	1634.67	0	3269.33	2452	0.976	0	1.024	1	2393.15	0	2510.85	2452
AGC	S	27257	0	0.333333	1	1.66667	0	9085.67	27257	45428.3	0	0.952	1	1.048	0	25948.7	27257	28565.3
AGG	R	5135	0.333333	0.333333	0.666667	1.66667	1711.67	1711.67	3423.33	8558.33	0.024	0.952	0.976	1.048	123.24	4888.52	5011.76	5381.48
AGT	S	8149	0.666667	0	1.33333	1	5432.67	0	10865.3	8149	0.976	0	1.024	1	7953.42	0	8344.58	8149
ATA	I	5038	0.666667	0	2.33333	0	3358.67	0	11755.3	0	0.048	0	2.952	0	241.824	0	14872.2	0
ATC	I	39164	0	0.666667	2	0.333333	0	26109.3	78328	13054.7	0	0.976	2	0.024	0	38224.1	78328	939.936
ATG	M	25085	0	0	2	1	0	0	50170	25085	0	0	2	1	0	0	50170	25085
ATT	I	14574	0.67	0	2.33	0	9764.58	0	33957.4	0	0.976	0	2.024	0	14224.2	0	29497.8	0
CAA	Q	21605	0.333333	0	1.66667	1	7201.67	0	36008.3	21605	0.952	0	1.048	1	20568	0	22642	21605
CAC	H	26056	0	0.333333	1	1.66667	0	8685.33	26056	43426.7	0	0.952	1	1.048	0	24805.3	26056	27306.7
CAG	Q	55857	0	0.333333	1	1.66667	0	18619	55857	93095	0	0.952	1	1.048	0	53175.9	55857	58538.1
CAT	H	16475	0.333333	0	1.66667	1	5491.67	0	27458.3	16475	0.952	0	1.048	1	15684.2	0	17265.8	16475
CCA	P	12050	1	0	0	2	12050	0	0	24100	1	0	0	2	12050	0	0	24100
CCC	P	18299	0	1	0	2	0	18299	0	36598	0	1	0	2	0	18299	0	36598
CCG	P	28485	0	1	0	2	0	28485	0	56970	0	1	0	2	0	28485	0	56970
CCT	P	7010	1	0	0	2	7010	0	0	14020	1	0	0	2	7010	0	0	14020
CGA	R	8385	1	0.333333	0	1.66667	8385	2795	0	13975	1	0.024	0	1.976	8385	201.24	0	16568.8
CGC	R	44533	0	1	0	2	0	44533	0	89066	0	1	0	2	0	44533	0	89066
CGG	R	20391	0	1.33333	0	1.66667	0	27188	0	33985	0	1.024	0	1.976	0	20880.4	0	40292.6
CGT	R	15101	1	0	0	2	15101	0	0	30202	1	0	0	2	15101	0	0	30202
CTA	L	2898	1	0.333333	1	0.666667	2898	966	2898	1932	1	0.952	1	0.048	2898	2758.9	2898	139.104
CTC	L	24100	0	1	1	1	0	24100	24100	24100	0	1	1	1	0	24100	24100	24100
CTG*	L	79879	0	1.33	1	0.67	0	106239	79879	53518.9	0	1.952	1	0.048	0	155924	79879	3834.19
CTT	L	13112	1	0	1	1	13112	0	13112	13112	1	0	1	1	13112	0	13112	13112
GAA	E	34327	0.333333	0	1.66667	1	11442.3	0	57211.7	34327	0.952	0	1.048	1	32679.3	0	35974.7	34327
GAC	D	38720	0	0.333333	1	1.66667	0	12906.7	38720	64533.3	0	0.952	1	1.048	0	36861.4	38720	40578.6
GAG	E	30014	0	0.333333	1	1.66667	0	10004.7	30014	50023.3	0	0.952	1	1.048	0	28573.3	30014	31454.7
GAT	D	29281	0.333333	0	1.66667	1	9760.33	0	48801.7	29281	0.952	0	1.048	1	27875.5	0	30686.5	29281
GCA	A	14544	1	0	0	2	14544	0	0	29088	1	0	0	2	14544	0	0	29088
GCC	A	71016	0	1	0	2	0	71016	0	142032	0	1	0	2	0	71016	0	142032
GCG	A	43577	0	1	0	2	0	43577	0	87154	0	1	0	2	0	43577	0	87154
GCT	A	17298	1	0	0	2	17298	0	0	34596	1	0	0	2	17298	0	0	34596
GGA	G	7495	1	0	0	2	7495	0	0	14990	1	0	0	2	7495	0	0	14990
GGC	G	66505	0	1	0	2	0	66505	0	133010	0	1	0	2	0	66505	0	133010
GGG	G	18475	0	1	0	2	0	18475	0	36950	0	1	0	2	0	18475	0	36950
GGT	G	24888	1	0	0	2	24888	0	0	49776	1	0	0	2	24888	0	0	49776
GTA	V	11736	1	0	1	1	11736	0	11736	11736	1	0	1	1	11736	0	11736	11736
GTC	V	31477	0	1	1	1	0	31477	31477	31477	0	1	1	1	0	31477	31477	31477
GTG	V	42289	0	1	1	1	0	42289	42289	42289	0	1	1	1	0	42289	42289	42289
GTT	V	13697	1	0	1	1	13697	0	13697	13697	1	0	1	1	13697	0	13697	13697
TAA	*	1828	0.666667	0	2.33333	0	1218.67	0	4265.33	0	1.904	0	1.096	0	3480.51	0	2003.49	0
TAC	Y	18562	0	0.333333	2	0.666667	0	6187.33	37124	12374.7	0	0.952	2	0.048	0	17671	37124	890.976
TAG	*	1591	0	0.333333	2	0.666667	0	530.333	3182	1060.67	0	0.952	2	0.048	0	1514.63	3182	76.368
TAT	Y	8963	0.333333	0	2.66667	0	2987.67	0	23901.3	0	0.952	0	2.048	0	8532.78	0	18356.2	0
TCA	S	4756	1	0	1	1	4756	0	4756	4756	1	0	1	1	4756	0	4756	4756
TCC	S	12638	0	1	1	1	0	12638	12638	12638	0	1	1	1	0	12638	12638	12638
TCG	S	14534	0	1	1	1	0	14534	14534	14534	0	1	1	1	0	14534	14534	14534
TCT	S	3351	1	0	1	1	3351	0	3351	3351	1	0	1	1	3351	0	3351	3351
TGA	*	3322	0	0.333333	2	0.666667	0	1107.33	6644	2214.67	0	0.952	2	0.048	0	3162.54	6644	159.456
TGC	C	13009	0	0.333333	1	1.66667	0	4336.33	13009	21681.7	0	0.952	1	1.048	0	12384.6	13009	13633.4
TGG	W	17518	0	0	1	2	0	0	17518	35036	0	0	1	2	0	0	17518	35036
TGT	C	4296	0.333333	0	1.66667	1	1432	0	7160	4296	0.952	0	1.048	1	4089.79	0	4502.21	4296
TTA	L	2722	0.666667	0	2.33333	0	1814.67	0	6351.33	0	1.904	0	1.096	0	5182.69	0	2983.31	0
TTC	F	32364	0	0.333333	2	0.666667	0	10788	64728	21576	0	0.952	2	0.048	0	30810.5	64728	1553.47
TTG	L	27250	0.666667	0.333333	1.33333	0.666667	18166.7	9083.33	36333.3	18166.7	0.976	0.952	1.024	0.048	26596	25942	27904	1308
TTT	F	17445	0.333333	0	2.66667	0	5815	0	46520	0	0.952	0	2.048	0	16607.6	0	35727.4	0
Nonsyn/syn sites ratio										3.00405								1.91732
Table S6. Nonsynonymous synonymous sites correction. * Relative transition probability is 0.952, and 0.024 for transversion

## Sheet: S7
Base substitution types	5'CCAGG3' (Dcm site; 5'CCA3' context-mutation rate: 1.02e-08 per line per generation per site)a	5'CCTGG3' (Dcm site; 5'CCT3': 4.89e-09)	5'GTCGAC3' (M.HgiDII site, 5'TCG3': 5.80e-09)
G>A (8291)b	97 (9.33e-09)c	45 (4.33e-09)	16 (3.02e-08)
C>T (7154)	99 (9.52e-09)	36 (3.46e-09)	7 (1.32e-08)
G>C (103)	0 (0)	1 (9.62e-11)	0 (0)
C>G (73)	0 (0)	0 (0)	0 (0)
G>T (210)	3 (2.89e-10)	11 (1.06e-09)	1 (1.89e-09)
C>A (204)	1 (9.62e-11)	7 (6.73e-10)	0 (0)
Total (16035)	200 (1.92e-08)	100 (9.62e-09)	24 (4.53e-08)
	5'GATC3' (Dam site, 5'GAT3': 5.59e-9)	5'GACC3' (Dam site, 5'GAC3': 1.825e-08)	5'CATC3' (Dam site, 5'CAT3': 2.14e-08)	5'TATC3' (Dam site, 5'TAT3': 2.28e-09 )	5'AATC3' (Dam site, 5'AAT3': 3.77e-09)	5'GATT3' (Dam site, 5'GAT3': 5.59e-09)	5'GCACGTT3' (EcoKI site, 5'CAC3': 5.08e-08)	5'AACGTGC3' (EcoKI site, 5'AAC3': 2.00e-08)	5'TGATGCT3' (EcoBI site, 5'GAT3': 5.59e-09)
A>T (50)	13 (1.61e-09)	1 (6.99e-11)	4 (2.79e-10)	0 (0)	4 (5.89e-10)	2 (2.95e-10)	0 (0)	0 (0)	0 (0)
T>A (45)	11 (1.36e-09)	2 (1.40e-10)	6 (4.1e-10)	0 (0)	3 (4.42e-10)	3 (4.42e-10)	0 (0)	0 (0)	0 (0)
A>C (56)	1 (1.24e-10)	10 (6.99e-10)	2 (1.40e-10)	0 (0)	0 (0)	0 (0)	0 (0)	0 (0)	0 (0)
T>G (34)	1 (1.24e-10)	10 (6.99e-10)	1 (6.98e-11)	0 (0)	0 (0)	0 (0)	0 (0)	0 (0)	0 (0)
A>G (6904)	71 (8.79e-09)	294 (2.06e-08)	58 (4.05e-09)	33 (5.79e-09)	20 (2.95e-09)	22 (3.24e-09)	8 (4.14e-08)	13 (6.74e-08)	1 (3.13e-09)
T>C (7982)	82 (1.02e-08)	351 (2.45e-08)	79 (5.51-e09)	29 (5.09e-09)	27 (3.98e-09)	26 (3.83e-09)	9 (4.67e-08)	15 (7.78e-08)	1 (3.13e-09)
Total (15071)	179 (2.22e-08)	668 (4.67e-08)	150 (1.05e-08)	62 (1.09e-08)	54 (7.95e-09)	53 (7.81e-09)	17 (8.81e-08)	28 (1.45e-07)	2 (6.27e-09)
Table S7. Base substitutions in methylation target sites. a. 1.02e-8 is the context mutation rate of 5'CCA3', which is used for the expectation without methylation effects; b. number in partentheses in this column is the total mutation number of this type; c. ratio in parentheses is the number of mutations falling on the current motif divided by the product of total motif sites*5240generations*45…

## Sheet: S8
Left							Right
5' nucleotide	A	C	G	T	3' nucleotide		5' nucleotide	A	C	G	T	3' nucleotide
A	1.84295e-09	8.29593e-09	3.81426e-09	7.13287e-09	A		A	1.06078e-09	9.62162e-09	3.48693e-09	8.4622e-09	A
C	1.74857e-08	8.82377e-09	1.4412e-08	1.43444e-08	A		C	2.25462e-08	8.51777e-09	1.4464e-08	1.15498e-08	A
G	4.90896e-09	9.88254e-09	1.35812e-08	5.39177e-08	A		G	6.69254e-09	9.99503e-09	8.38161e-09	3.80054e-08	A
T	2.17607e-09	4.60027e-09	9.90743e-09	9.1881e-09	A		T	5.36791e-09	5.13306e-09	9.58651e-09	1.08381e-08	A
A	2.69207e-08	9.82334e-09	1.51975e-08	1.19322e-08	C		A	2.05011e-08	1.05469e-08	1.48808e-08	1.39433e-08	C
C	5.33378e-08	2.04718e-08	3.98736e-08	2.95628e-08	C		C	4.82051e-08	1.86789e-08	3.8307e-08	2.81994e-08	C
G	2.04604e-08	1.94176e-08	4.87377e-08	4.54615e-08	C		G	1.90561e-08	1.8402e-08	5.09108e-08	4.04887e-08	C
T	2.73109e-08	5.12312e-09	2.61827e-08	1.71808e-08	C		T	1.54522e-08	4.66021e-09	2.78584e-08	1.97904e-08	C
A	9.41309e-09	1.16439e-08	1.01844e-08	3.77551e-08	G		A	8.17924e-09	1.09081e-08	8.71744e-09	4.66459e-08	G
C	1.85901e-08	1.9941e-08	4.97965e-08	4.15259e-08	G		C	1.7917e-08	1.86703e-08	5.0144e-08	4.16955e-08	G
G	1.20113e-08	1.4208e-08	4.64103e-08	1.00699e-07	G		G	9.95618e-09	1.24011e-08	4.54364e-08	9.47618e-08	G
T	6.80247e-09	6.86376e-09	1.87247e-08	4.67075e-08	G		T	4.38682e-09	6.47126e-09	2.33772e-08	5.29133e-08	G
A	4.74801e-09	3.69782e-09	9.78777e-09	9.2034e-09	T		A	4.44618e-09	4.59148e-09	1.0723e-08	6.99309e-09	T
C	1.47306e-08	5.23383e-09	2.96659e-08	2.14811e-08	T		C	1.79939e-08	4.7293e-09	2.91409e-08	1.31156e-08	T
G	5.235e-09	6.06751e-09	2.28645e-08	6.81189e-08	T		G	5.59505e-09	5.53943e-09	2.15832e-08	5.00124e-08	T
T	1.98e-09	1.55586e-09	2.01529e-08	5.66535e-09	T		T	2.57822e-09	2.02091e-09	2.15335e-08	4.90647e-09	T
Table S8. Context mutation rate in each replicore.

## Sheet: S9
Phages	Scaffold	Position	Length of phage region (kbp)	GC content (%)	1Completeness	2Predicted phage proteins number	Predicted hypothetical proteins	Total number of predicted proteins	Phages with blastp hit e-value < 10-4
1	scaffold4	23191..58900	35.7	59.03	incomplete	10	6	16	PHAGE_Burkho_phi52237,PHAGE_Ralsto_phiRSA1,PHAGE_Pseudo_D3,PHAGE_Pseudo_F116,PHAGE_Entero_P22,PHAGE_Pseudo_F10,PHAGE_Burkho_phi1026b,PHAGE_Burkho_phi644_2,PHAGE_Pseudo_DMS3,PHAGE_Burkho_phiE202
2	scaffold6	55392..78260	22.8	58.39	incomplete	24	5	37	PHAGE_Pseudo_F116,PHAGE_Sodali_phiSG1,PHAGE_Bacill_0305phi8_36,PHAGE_Lactoc_bIL312,PHAGE_Burkho_KS10,PHAGE_Bacill_SPBc2
3	scaffold8	37013..66921	29.9	57.76	incomplete	28	5	37	PHAGE_Ectoca_siliculosus_virus_1,PHAGE_Choris_fumiferana_DEF_MNPV,PHAGE_Lettuc_infectious_yellows_virus,PHAGE_Ostreo_virus_OsV5,PHAGE_Cucurb_yellow_stunting_disorder_virus,PHAGE_Leucan_separata_nuclear_polyhedrosis_virus,PHAGE_Grapev_rootstock_stem_lesion_associated_virus,PHAGE_Blackb_yellow_vein_associated_virus
4	scaffold11	29292..53853	24.5	61.42	incomplete	20	6	33	PHAGE_Aeromo_25,PHAGE_Clostr_phiC2,PHAGE_Parame_bursaria_Chlorella_virus_1,PHAGE_Bacill_SPO1,PHAGE_Parame_bursaria_Chlorella_virus_AR158,PHAGE_Mycoba_Myrna,PHAGE_Phthor_operculella_granulovirus,PHAGE_Parame_bursaria_Chlorella_virus_NY2A,PHAGE_Aeromo_44RR2_8t,PHAGE_Aeromo_31,PHAGE_Lymant_xylina_MNPV
5	scaffold11	108101..123097	14.9	59.39	incomplete	15	2	20	PHAGE_Mycoba_ScottMcG,PHAGE_Mycoba_Spud,PHAGE_Mycoba_Rizal,PHAGE_Mycoba_ET08,PHAGE_Mycoba_Myrna
6	scaffold11	209531..219889	10.3	61.3	incomplete	6	3	11	PHAGE_Mycoba_Brujita,PHAGE_Lactob_KC5a,PHAGE_Thermu_P23_45,PHAGE_Lactob_johnsonii_prophage_Lj771,PHAGE_Thermu_P74_26
7	scaffold11	242258..262930	20.6	61.74	incomplete	17	2	24	PHAGE_Pseudo_201phi2_1,PHAGE_Emilia_huxleyi_virus_86,PHAGE_Vaccin_virus,PHAGE_Equid_herpesvirus_4,PHAGE_Vibrio_KVP40,PHAGE_Entero_EPS7,PHAGE_Pseudo_phiKZ,PHAGE_Fowlpo_virus,PHAGE_Xantho_OP2,PHAGE_Cowpox_virus,PHAGE_Aeromo_44RR2_8t,PHAGE_Canary_virus,PHAGE_Tatera_virus,PHAGE_Variol_virus,PHAGE_Aeromo_Aeh1,PHAGE_Entero_T5
8	scaffold11	299383..312813	13.4	61.28	incomplete	11	2	16	PHAGE_Thermu_P23_45,PHAGE_Lister_B054,PHAGE_Clostr_phi3626,PHAGE_Microc_Ma_LMM01,PHAGE_Thermu_P74_26
9	scaffold11	318567..333247	14.6	63.7	incomplete	12	0	17	PHAGE_Mollus_contagiosum_virus_subtype_1,PHAGE_Ostreo_virus_OsV5
10	scaffold24	17679..31261	13.5	62.32	incomplete	14	3	21	PHAGE_Burkho_phi1026b,PHAGE_Parame_bursaria_Chlorella_virus_NY2A
11	scaffold24	76152..94284	18.1	62.32	incomplete	15	2	21	PHAGE_Acanth_turfacea_Chlorella_virus_1,PHAGE_Parame_bursaria_Chlorella_virus_1,PHAGE_Parame_bursaria_Chlorella_virus_AR158,PHAGE_Parame_bursaria_Chlorella_virus_NY2A,PHAGE_Clostr_phi_CD119,PHAGE_Parame_bursaria_Chlorella_virus_FR483,PHAGE_Mycoba_Catera,PHAGE_Mycoba_ScottMcG,PHAGE_Mycoba_Spud,PHAGE_Mycoba_Myrna,PHAGE_Ostreo_virus_OsV5,PHAGE_Sulfol_virus_STSV1,PHAGE_Mycoba_Rizal
12	scaffold26	41042..71055	30	60.34	incomplete	22	8	36	PHAGE_Feldma_species_virus,PHAGE_Ectoca_siliculosus_virus_1,PHAGE_Fowlpo_virus,PHAGE_Mollus_contagiosum_virus_subtype_1,PHAGE_Canary_virus,PHAGE_Lactob_johnsonii_prophage_Lj771
13	scaffold27	9911..30655	20.7	59.92	intact	21	6	28	PHAGE_Halomo_phiHAP_1(12),PHAGE_Vibrio_VP882(11),PHAGE_Vibrio_VHML,PHAGE_Pseudo_phiCTX,PHAGE_Ralsto_phiRSA1,PHAGE_Burkho_phiE12_2,PHAGE_Entero_Fels_2,PHAGE_Entero_PsP3,PHAGE_Mycoba_Porky,PHAGE_Pseudo_F116,PHAGE_Pseudo_F10,PHAGE_Xantho_OP2,PHAGE_Flavob_11b,PHAGE_Pseudo_MP38,PHAGE_Entero_phiV10,PHAGE_Haemop_Aaphi23,PHAGE_Mycoba_Kostya,PHAGE_Mannhe_phiMHaA1,PHAGE_Burkho_phi52237,PHAGE_Mycoba_Cjw1,PH…
14	scaffold33	41944..67667	25.7	62.14	incomplete	21	4	35	PHAGE_Burkho_phi1026b,PHAGE_Burkho_phiE255,PHAGE_Lactoc_P087
15	scaffold37	219655..251514	31.8	55.35	questionable	24	10	35	PHAGE_Pseudo_phiCTX(9),PHAGE_Ralsto_phiRSA1,PHAGE_Haemop_HP2,PHAGE_Aeromo_phiO18P,PHAGE_Haemop_HP1,PHAGE_Vibrio_kappa,PHAGE_Yersin_L_413C,PHAGE_Pasteu_F108,PHAGE_Entero_Fels_2,PHAGE_Burkho_phi52237,PHAGE_Vibrio_K139,PHAGE_Entero_PsP3,PHAGE_Burkho_phiE202,PHAGE_Sinorh_PBC5,PHAGE_Stx2_converting_I,PHAGE_Azospi_Cd,PHAGE_Entero_SfV,PHAGE_Ranid_herpesvirus_2,PHAGE_Thermu_P74_26,PHAGE_Salmon_Fels_1,PHA…
16	scaffold37	283645..306155	22.5	61.32	incomplete	19	3	28	PHAGE_Ralsto_RSL1,PHAGE_Papiin_herpesvirus_2,PHAGE_Entero_N15,PHAGE_Burkho_phi644_2,PHAGE_Klebsi_phiKO2,PHAGE_Human_herpesvirus_1,PHAGE_Burkho_phiE125
17	scaffold41	4072..22788	18.7	58.62	incomplete	15	2	18	PHAGE_Mycoba_Porky,PHAGE_Bacill_0305phi8_36,PHAGE_Burkho_phiE255,PHAGE_Mycoba_Cjw1,PHAGE_Stx2_converting_1717,PHAGE_Burkho_BcepMu,PHAGE_Burkho_KS10,PHAGE_Mycoba_Kostya,PHAGE_Mycoba_244
18	scaffold68	3299..39482	36.1	55.71	incomplete	48	1	52	PHAGE_Marseillevirus,PHAGE_Entero_Sf6,PHAGE_Pseudo_F116,PHAGE_Singap_grouper_iridovirus,PHAGE_Emilia_huxleyi_virus_86,PHAGE_Entero_P1,PHAGE_Africa_swine_fever_virus,PHAGE_Lympho_disease_virus___isolate_China,PHAGE_Frog_virus_3,PHAGE_Salmon_E1,PHAGE_Lympho_disease_virus_1,PHAGE_Entero_ES18,PHAGE_Invert_iridescent_virus_3
19	scafold69	1408..20699	19.2	56.69	incomplete	15	13	28	PHAGE_Entero_N15,PHAGE_Entero_HK97,PHAGE_Klebsi_phiKO2,PHAGE_Entero_HK022,PHAGE_Burkho_phi1026b,PHAGE_Entero_lambda,PHAGE_Burkho_phiE125,PHAGE_Burkho_phi644_2,PHAGE_Gifsy_1,PHAGE_Mycoba_Che9c,PHAGE_Pseudo_F116,PHAGE_Sinorh_PBC5,PHAGE_Salmon_SE1,PHAGE_Pseudo_PAJU2,PHAGE_Salmon_ST64B,PHAGE_Pseudo_F10,PHAGE_Entero_HK620,PHAGE_Mycoba_PMC,PHAGE_Stenot_S1,PHAGE_Acyrth_pisum_secondary_endosymbiont_1,PHA…
Table S9. Prophage stats. 1-completeness predicts whether the prophage is intact or incomplete based on the Phast program criteria; 2-phage proteins are from blasting the phage database of Phast program

## Sheet: S10
Table S10. Prophage vs host mutation spectra.
Host (non-phage DNA)	BPS types	Total number	Analyzed sites	mut rate	Poisson CI low*	Poisson CI up
	AT>GC	14129	2.10356e+06	2.84859e-08	2.80169e-08	2.89583e-08
	GC>AT	14780	3.25244e+06	1.92726e-08	1.89623e-08	1.9585e-08
	AT>TA	89	2.10356e+06	1.79435e-10	1.44096e-10	2.20802e-10
	GC>TA	387	3.25244e+06	5.04633e-10	4.55584e-10	5.5748e-10
	AT>CG	86	2.10356e+06	1.73387e-10	1.38681e-10	2.14123e-10
	GC>CG	169	3.25244e+06	2.2037e-10	1.88389e-10	2.56203e-10
Prophages	BPS types	Total number	Average Analyzed sites	mut rate	Poisson CI low	Poisson CI up
	AT>GC	757	115784	2.77282e-08	2.57868e-08	2.97746e-08
	GC>AT	665	177122	1.59229e-08	1.4735e-08	1.71798e-08
	AT>TA	6	115784	2.19774e-10	8.06499e-11	4.78336e-10
	GC>TA	27	177122	6.46495e-10	4.26027e-10	9.40578e-10
	AT>CG	4	115784	1.46516e-10	3.99191e-11	3.75124e-10
	GC>CG	7	177122	1.67603e-10	6.73851e-11	3.45326e-10
Intergenic regions of the host	BPS types	Total number	Average Analyzed sites	mut rate	Poisson CI low	Poisson CI up
	AT>GC	1282	221631	2.45309e-08	2.32063e-08	2.59114e-08
	GC>AT	1074	263135	1.73094e-08	1.62895e-08	1.83764e-08
	AT>TA	10	221631	1.91349e-10	9.17592e-11	3.51897e-10
	GC>TA	38	263135	6.12437e-10	4.33397e-10	8.40617e-10
	AT>CG	13	221631	2.48753e-10	1.32451e-10	4.25376e-10
	GC>CG	16	263135	2.57868e-10	1.47394e-10	4.18762e-10
Coding regions of the host	BPS types	Total number	Average Analyzed sites	mut rate	Poisson CI low	Poisson CI up
	AT>GC	12847	1.88193e+06	2.89503e-08	2.84519e-08	2.94554e-08
	GC>AT	13706	2.9893e+06	1.94445e-08	1.91203e-08	1.97728e-08
	AT>TA	79	1.88193e+06	1.78024e-10	1.40943e-10	2.21871e-10
	GC>TA	349	2.9893e+06	4.95122e-10	4.44533e-10	5.49891e-10
	AT>CG	73	1.88193e+06	1.64503e-10	1.28944e-10	2.06838e-10
	GC>CG	153	2.9893e+06	2.17059e-10	1.84028e-10	2.48747e-10
* Poisson confidence interval was calculated using χ2 approximation
